# Supplementary material for: Steller’s sea cow genome suggests this species began going extinct before the arrival of Paleolithic humans
Source: Nat Commun. 2021 Apr 13;12:2215. doi: 10.1038/s41467-021-22567-5 (PMC8044168; doi:10.1038/s41467-021-22567-5)
Supplement: Supplementary file 5 — Supplementary Data 1 [file 41467_2021_22567_MOESM5_ESM.xlsx]

## Sheet: Number variants by type
Number variants by type
Type	Total
SNP	39300780
MNP	0
INS	1,102,719
DEL	1,058,708
MIXED	0
INV	0
DUP	0
BND	0
INTERVAL	0
Total	41462207

## Sheet: Number of effects by impact
Number of effects by impact
Type (alphabetical order)	Count	Percent
HIGH	8514	0.007
LOW	592645	0.507
MODERATE	30956	0.265
MODIFIER	115,976,816	99.221

## Sheet: Number of effects by functional
Number of effects by functional class
Type (alphabetical order)	Count	Percent
MISSENSE	307713	38.94
NONSENSE	2116	0.268
SILENT	480404	60.793
Missense / Silent ratio: 0.6405

## Sheet: Number of effects by region
Number of effects by type and region
Type (alphabetical order)	Count	Percent
3_prime_UTR_truncation	1	0
3_prime_UTR_variant	497964	0.426
5_prime_UTR_premature_start_codon_gain_variant	32151	0.027
5_prime_UTR_variant	204557	0.175
bidirectional_gene_fusion	2	0
conservative_inframe_deletion	1016	0.001
conservative_inframe_insertion	908	0.001
disruptive_inframe_deletion	550	0
disruptive_inframe_insertion	588	0.001
downstream_gene_variant	6668928	5.701
exon_loss_variant	1	0
frameshift_variant	2417	0.002
gene_fusion	39	0
initiator_codon_variant	54	0
intergenic_region	25,005,215	21.375
intragenic_variant	285268	0.244
intron_variant	37,798,249	32.31
missense_variant	306.534	0.262
non_coding_transcript_exon_variant	139.084	0.119
non_coding_transcript_variant	38,732,107	33.109
splice_acceptor_variant	1345	0.001
splice_donor_variant	1553	0.001
splice_region_variant	96976	0.083
start_lost	535	0
start_retained_variant	13	0
stop_gained	2,16	0.002
stop_lost	676	0.001
stop_retained_variant	403	0
synonymous_variant	480032	0.41
upstream_gene_variant	6,725,627	5.749

## Sheet: Number of effects by type
Type (alphabetical order)	Count	Percent
DOWNSTREAM	6,668,927	5.705
EXON	92306	0.79
GENE	41	0
INTERGENIC	25005215	21.393
INTRON	37719417	32.27
SPLICE_SITE_ACCEPTOR	1341	0.001
SPLICE_SITE_DONOR	1443	0.001
SPLICE_SITE_REGION	90419	0.077
TRANSCRIPT	39,017,375	33.38
UPSTREAM	6,725,627	5.754
UTR_3_PRIME	497965	0.426
UTR_5_PRIME	236705	0.203
