# Supplementary material for: Steller’s sea cow genome suggests this species began going extinct before the arrival of Paleolithic humans
Source: Nat Commun. 2021 Apr 13;12:2215. doi: 10.1038/s41467-021-22567-5 (PMC8044168; doi:10.1038/s41467-021-22567-5)
Supplement: Supplementary file 6 — Supplementary Data 2 [file 41467_2021_22567_MOESM6_ESM.xlsx]

## Sheet: Nonsense variants.Gene list
GenBank Nucleotide Accession	Gene Synonyms
NM_001290386	-
XM_004368311	TTLL3
XM_004368313	CIDEC
XM_004368470	KLHL18
XM_004368472	KLHL18
XM_004368488	CCDC51
XM_004368596	TWF2; TLR9
XM_004368714	PRSS45
XM_004368729	MST1R
XM_004368738	-
XM_004368749	ITIH1
XM_004368755	ERC2
XM_004369008	ANGPTL3
XM_004369045	DEPDC1
XM_004369141	-
XM_004369177	-
XM_004369318	LYG2
XM_004369338	ANKRD23
XM_004369359	-
XM_004369420	-
XM_004369433	FAM161A
XM_004369511	ABCG5
XM_004369553	QPCT
XM_004369554	PRKD3
XM_004369601	OXER1
XM_004369609	NLRC4
XM_004369659	ARNTL
XM_004369733	BDNF
XM_004369734	BDNF
XM_004369735	BDNF
XM_004369736	BDNF
XM_004369738	BDNF
XM_004369773	KIAA1549L
XM_004369798	PAMR1
XM_004369819	NLRP10
XM_004369831	IGSF22
XM_004369972	TLL2
XM_004370113	COL17A1
XM_004370117	GSTO1
XM_004370259	ZNFX1
XM_004370278	ZNF334
XM_004370388	PHF20
XM_004370443	BPIFB6
XM_004370484	TRIB3
XM_004370508	SRMS
XM_004370509	PTK6
XM_004370511	COL20A1
XM_004370519	HRH3
XM_004370532	APCDD1L
XM_004370561	SLPI
XM_004370576	-
XM_004370577	SLA2
XM_004370578	-
XM_004370581	FAM83C
XM_004370675	FAM103A1
XM_004370724	YWHAZ
XM_004370725	YWHAZ
XM_004370755	MTERFD1
XM_004370757	GDF6
XM_004370921	SIX4
XM_004370936	GPHB5
XM_004370989	SLC10A1
XM_004371076	SAMD15
XM_004371086	RPS29
XM_004371168	FAF2
XM_004371217	SPDL1
XM_004371219	SLIT3
XM_004371365	USP16
XM_004371366	USP16
XM_004371367	CCT8
XM_004371378	LIPI
XM_004371478	RANBP10
XM_004371479	RANBP10
XM_004371511	CES2
XM_004371611	SLC7A10
XM_004371680	WTIP
XM_004371689	MYLK3
XM_004371694	ABCC11
XM_004371797	-
XM_004371810	PLK3
XM_004372066	-
XM_004372067	-
XM_004372071	ERMAP
XM_004372121	TLR4
XM_004372130	DFNB31
XM_004372131	DFNB31
XM_004372206	-
XM_004372217	-
XM_004372242	TDRD7
XM_004372359	-
XM_004372360	-
XM_004372418	MCHR2
XM_004372616	NIPA2
XM_004372638	TJP1
XM_004372798	LYST
XM_004372900	LAMC2
XM_004372925	PTGS2
XM_004373014	TG
XM_004373051	GREB1
XM_004373170	SLC9A3R2
XM_004373171	SLC9A3R2
XM_004373321	SDR42E2
XM_004373381	PTX4
XM_004373418	MMP25
XM_004373461	-
XM_004373553	-
XM_004373627	DTX3L
XM_004373634	ILDR1
XM_004373635	ILDR1
XM_004373683	CCDC80
XM_004373684	CCDC80
XM_004373688	TMPRSS7
XM_004373721	PARP15
XM_004373726	ARGFX
XM_004373730	PLA1A
XM_004373737	GTPBP8
XM_004373781	-
XM_004373882	FAM83F
XM_004373909	-
XM_004373915	-
XM_004373921	-
XM_004373922	-
XM_004373925	-
XM_004373928	PPP1R1A
XM_004374017	POLR3B
XM_004374018	-
XM_004374049	CHADL
XM_004374056	-
XM_004374066	KRT79
XM_004374099	CARD14
XM_004374107	DNAH17
XM_004374138	EVPL
XM_004374164	FADS6
XM_004374270	-
XM_004374348	PCYT2
XM_004374355	TSPAN10
XM_004374415	DNAI2
XM_004374487	ANKDD1B
XM_004374513	NAIP
XM_004374530	CD180
XM_004374684	LCTL
XM_004374698	NOX5
XM_004374761	IMP3
XM_004374811	TMEM202
XM_004374950	-
XM_004374988	TTC40
XM_004375006	-
XM_004375007	-
XM_004375093	LCT
XM_004375181	SERTAD4
XM_004375201	IL20
XM_004375243	NFASC
XM_004375244	NFASC
XM_004375348	KISS1
XM_004375365	ORC4
XM_004375555	XIRP2
XM_004375635	-
XM_004375809	-
XM_004375931	SPATA17
XM_004375978	MYH4
XM_004375979	MYH4
XM_004376007	ALOXE3
XM_004376008	ALOX12B
XM_004376036	CHRNB1
XM_004376049	SLC2A4
XM_004376078	VMO1
XM_004376252	-
XM_004376319	-
XM_004376320	-
XM_004376387	PRKAG3
XM_004376410	ACSS1
XM_004376454	KIF16B
XM_004376523	EAPP
XM_004376532	STRN3
XM_004376604	LACC1
XM_004376629	SERPINE3
XM_004376640	-
XM_004376664	GPR68
XM_004376786	SYNE3
XM_004376802	ASPG
XM_004376821	-
XM_004376837	CACNA1F
XM_004376839	CACNA1F
XM_004376855	GRIPAP1
XM_004377017	SRSF4
XM_004377116	IL22RA1
XM_004377135	TCEA3
XM_004377136	ZNF436
XM_004377202	PADI4
XM_004377203	PADI3
XM_004377233	MFN2
XM_004377243	SMPDL3B
XM_004377252	CATSPER4
XM_004377266	EPHA8
XM_004377291	-
XM_004377313	SCN5A
XM_004377314	SCN5A
XM_004377315	SCN5A
XM_004377316	SCN5A
XM_004377326	MLH1
XM_004377345	TMPPE
XM_004377438	MACC1
XM_004377451	IGF2BP3
XM_004377622	ZNF513
XM_004377628	GCKR
XM_004377662	GLDN
XM_004377671	MAPK6
XM_004377693	TRIM54
XM_004377695	-
XM_004377706	CLEC3A
XM_004377797	-
XM_004377805	PABPN1L
XM_004377884	LPO
XM_004377885	LPO
XM_004377948	ITGA3
XM_004378040	GRB7
XM_004378051	GSDMA
XM_004378052	GSDMA
XM_004378079	SMARCE1
XM_004378093	MRM1
XM_004378121	GPR179
XM_004378351	KEAP1
XM_004378352	PDE4A
XM_004378353	PDE4A
XM_004378356	PDE4A
XM_004378486	THOP1
XM_004378490	GNG7
XM_004378532	POLRMT
XM_004378563	-
XM_004378603	ANGPTL4
XM_004378694	-
XM_004378828	RPS3A
XM_004378839	EDNRA
XM_004378910	ZCCHC5
XM_004379001	-
XM_004379007	ACADS
XM_004379060	OAS2
XM_004379145	ARL14
XM_004379173	MME
XM_004379174	MME
XM_004379188	GPR171
XM_004379219	AADACL2
XM_004379371	-
XM_004379374	-
XM_004379404	PNPLA1
XM_004379409	SRSF3
XM_004379563	ABCC10
XM_004379571	GPR115
XM_004379591	STAG2
XM_004379592	STAG2
XM_004379655	-
XM_004379803	WDR44
XM_004379830	NKAP
XM_004379852	-
XM_004379908	HSD17B6
XM_004380018	-
XM_004380023	MAPK12
XM_004380035	LRIG3
XM_004380040	-
XM_004380076	TUBGCP6
XM_004380088	-
XM_004380105	P2RY4
XM_004380235	CCDC109B
XM_004380260	LRRC14B
XM_004380325	-
XM_004380379	BCAS2
XM_004380448	PARP8
XM_004380579	-
XM_004380581	-
XM_004380680	TGM5
XM_004380681	TGM5
XM_004380685	TP53BP1
XM_004380785	GUSB
XM_004380786	-
XM_004380831	ACTB
XM_004380891	SLC14A1
XM_004380892	SLC14A1
XM_004380959	-
XM_004380993	FAM83G
XM_004381047	HSPA9
XM_004381100	PCDHB2
XM_004381107	PCDHB11
XM_004381117	PCDHGA7; PCDHGA3; PCDHGB7; PCDHGC4
XM_004381277	CACNA2D4
XM_004381350	PTP4A1
XM_004381404	DNAJC13
XM_004381416	ANAPC13
XM_004381581	-
XM_004381630	FUZ
XM_004381653	PIH1D1
XM_004381722	KLK14
XM_004381737	MYADM
XM_004381787	RSPH6A
XM_004381834	NTN5
XM_004381852	KLK11; KLK13
XM_004381881	CACNG8
XM_004381899	PTPRH
XM_004381911	-
XM_004381915	NLRP4
XM_004382027	TSKU
XM_004382038	FAM198B
XM_004382069	-
XM_004382088	SLC20A2
XM_004382182	ESCO2
XM_004382205	FAM167A
XM_004382263	THPO
XM_004382279	ECE2
XM_004382291	HTR3E
XM_004382325	MFN1
XM_004382339	-
XM_004382342	MCF2L2
XM_004382359	-
XM_004382478	EXPH5
XM_004382514	ANKK1
XM_004382524	-
XM_004382624	GCC1
XM_004382674	CPA4
XM_004382675	CPA4
XM_004382678	CEP41
XM_004382694	CNOT4
XM_004382695	CNOT4
XM_004382807	SLC7A2
XM_004383021	FASTKD5
XM_004383049	TRMT6
XM_004383098	HNRPDL
XM_004383099	HNRPDL
XM_004383125	SHROOM3
XM_004383141	-
XM_004383142	-
XM_004383146	SCD5
XM_004383230	MSS51
XM_004383305	-
XM_004383356	AMBN
XM_004383367	TMPRSS11F
XM_004383432	ADAM32
XM_004383566	NAT8L
XM_004383739	POLA2
XM_004383811	RTN3
XM_004383873	-
XM_004383890	TBX10
XM_004383903	CD248
XM_004383915	KCNK7
XM_004383931	-
XM_004383949	AMPH
XM_004383950	AMPH
XM_004383963	STK17A
XM_004384041	TRIM38
XM_004384053	NIP7
XM_004384108	MYOC
XM_004384128	GORAB
XM_004384132	URB2
XM_004384135	RHOU
XM_004384236	-
XM_004384237	-
XM_004384242	-
XM_004384246	FGD3
XM_004384256	-
XM_004384268	LOX
XM_004384312	WRAP73
XM_004384449	-
XM_004384453	MEGF6
XM_004384471	B3GALT6
XM_004384484	HAPLN4
XM_004384519	-
XM_004384521	-
XM_004384539	SENP1
XM_004384591	-
XM_004384638	PTPRQ
XM_004384820	-
XM_004384918	ADRB2
XM_004385130	TNFRSF9
XM_004385176	SLC2A7
XM_004385217	PLCXD1
XM_004385257	-
XM_004385292	EFHB
XM_004385329	AQP1
XM_004385330	AQP1
XM_004385373	SPAG5
XM_004385381	TNFAIP1
XM_004385436	CCL16
XM_004385440	DHRS13
XM_004385457	RAD51D
XM_004385652	DDX6
XM_004385704	TMPRSS13
XM_004385781	-
XM_004385820	-
XM_004385954	-
XM_004385966	FTSJ2
XM_004386033	RXFP2
XM_004386048	ME1
XM_004386089	AEBP1
XM_004386112	CAMK2B
XM_004386160	SLC2A11
XM_004386181	-
XM_004386208	SUSD2
XM_004386236	DMD
XM_004386247	MPP7
XM_004386309	-
XM_004386318	-
XM_004386438	RAB3IP
XM_004386472	OTOS
XM_004386529	FAM213A
XM_004386541	AASS
XM_004386590	CA13
XM_004386693	PRSS36
XM_004386694	PRSS36
XM_004386749	NAT16
XM_004386771	ZNF785
XM_004386791	-
XM_004386803	METTL14
XM_004386808	FABP2
XM_004386811	-
XM_004386835	GFRAL
XM_004386939	SLC27A5
XM_004387048	PLEKHB2
XM_004387059	ZSCAN26
XM_004387075	-
XM_004387077	-
XM_004387079	ZSCAN31
XM_004387190	-
XM_004387197	-
XM_004387262	CD27
XM_004387264	NCAPD2
XM_004387277	C3AR1
XM_004387330	GSG1
XM_004387331	GSG1
XM_004387334	ATF7IP
XM_004387365	SLC45A4
XM_004387396	-
XM_004387403	PPP1R16A
XM_004387414	-
XM_004387437	FAM203A
XM_004387448	MFSD3
XM_004387475	SH2D7
XM_004387513	-
XM_004387523	RPS6KC1
XM_004387686	PACSIN3
XM_004387733	-
XM_004387734	-
XM_004387735	-
XM_004387753	MOB3B
XM_004387823	CFDP1
XM_004387915	MYLK4
XM_004387932	HRH4
XM_004387959	ZNF488
XM_004387980	SPATA31C1
XM_004388014	INHBB
XM_004388140	CAPN12
XM_004388153	LRFN1
XM_004388184	-
XM_004388266	LALBA
XM_004388364	KRT6B
XM_004388369	KRT73
XM_004388457	ANXA2R
XM_004388534	KRTCAP2
XM_004388606	-
XM_004388631	-
XM_004388635	S100A2
XM_004388677	MED22
XM_004388693	QSOX2
XM_004388734	-
XM_004388735	-
XM_004388784	ZFP112
XM_004388850	ANAPC1
XM_004388905	GLRA4
XM_004388964	-
XM_004389013	MMRN1
XM_004389035	-
XM_004389080	-
XM_004389081	-
XM_004389082	-
XM_004389095	-
XM_004389100	UBQLNL
XM_004389102	-
XM_004389113	-
XM_004389127	FGD1
XM_004389129	ITIH6
XM_004389135	PFKFB1
XM_004389174	-
XM_004389203	-
XM_004389214	-
XM_004389231	-
XM_004389233	-
XM_004389241	-
XM_004389254	-
XM_004389256	-
XM_004389257	-
XM_004389288	GIF
XM_004389298	FAM111A
XM_004389305	-
XM_004389334	-
XM_004389336	-
XM_004389340	-
XM_004389349	-
XM_004389436	-
XM_004389522	TCHHL1
XM_004389576	ADAMTSL4
XM_004389629	CTTNBP2
XM_004389650	LRRD1
XM_004389676	WWC2
XM_004389678	-
XM_004389845	RPL10A
XM_004389938	CMTM5
XM_004389998	-
XM_004390018	TEP1
XM_004390043	CNGA2
XM_004390085	CLDN5
XM_004390117	IMPG1
XM_004390147	PKD2
XM_004390250	YARS2
XM_004390272	AOC3
XM_004390329	KRT35
XM_004390345	HCRT
XM_004390352	KRT19
XM_004390353	KRT32
XM_004390434	-
XM_004390435	-
XM_004390504	DCAF11
XM_004390526	CIDEB
XM_004390537	NYNRIN
XM_004390572	PDZD4
XM_004390576	RENBP
XM_004390645	-
XM_004390653	EIF2AK3
XM_004390706	ABCA2
XM_004390866	SPTBN4
XM_004390939	-
XM_004390944	-
XM_004390959	-
XM_004391027	-
XM_004391032	-
XM_004391046	-
XM_004391084	-
XM_004391102	-
XM_004391117	-
XM_004391136	-
XM_004391186	-
XM_004391188	-
XM_004391227	FOXR2
XM_004391233	MUC21
XM_004391236	PCDHB3
XM_004391238	KRT74
XM_004391239	KRT77
XM_004391254	CHIT1
XM_004391255	RNASE8
XM_004391281	FPR2
XM_004391289	NPFFR2
XM_004391299	UXT
XM_004391330	TAAR5
XM_004391347	GPR111
XM_004391351	-
XM_004391354	-
XM_004391369	MMP12
XM_004391377	SPTY2D1
XM_004391407	TAAR9
XM_004391415	DHRS2
XM_004391425	ZSCAN30
XM_004391435	NAT8B
XM_004391450	ATP6AP1L
XM_004391456	APOBEC4
XM_012554141	DCT
XM_012554147	-
XM_012554158	IRG1
XM_012554159	CTRL
XM_012554170	HYAL1
XM_012554198	ZFYVE20
XM_012554220	-
XM_012554225	TFAP2E
XM_012554226	CSMD2
XM_012554231	-
XM_012554317	-
XM_012554321	-
XM_012554363	UBAP2
XM_012554383	DFNB31
XM_012554393	-
XM_012554396	-
XM_012554398	-
XM_012554406	-
XM_012554457	FAM189A1
XM_012554554	DLGAP2
XM_012554578	TPSB2
XM_012554580	CCDC154
XM_012554584	FNDC1
XM_012554612	-
XM_012554614	-
XM_012554676	-
XM_012554705	-
XM_012554721	FOCAD
XM_012554732	MFI2
XM_012554739	MUC13
XM_012554748	-
XM_012554756	-
XM_012554795	CKAP4
XM_012554814	-
XM_012554838	-
XM_012554852	-
XM_012554864	-
XM_012554886	ENDOV
XM_012554930	-
XM_012554932	-
XM_012555033	ITGA11
XM_012555044	-
XM_012555104	PNLIPRP1
XM_012555129	-
XM_012555198	CCDC149
XM_012555216	OPTC
XM_012555221	LAD1
XM_012555223	-
XM_012555235	CAMK1G
XM_012555286	-
XM_012555289	MYO3B
XM_012555325	-
XM_012555329	-
XM_012555411	-
XM_012555413	CAPN8
XM_012555414	HHIPL2
XM_012555429	MIA3
XM_012555441	-
XM_012555448	DNAH9
XM_012555451	MYH13
XM_012555473	-
XM_012555479	MYH4
XM_012555504	SHBG
XM_012555505	SHBG
XM_012555600	-
XM_012555604	-
XM_012555631	CATSPERB
XM_012555710	-
XM_012555775	RNF149
XM_012555778	NPAS2
XM_012555822	SCN5A
XM_012555823	SCN5A
XM_012555876	-
XM_012555887	TRMT2B
XM_012555890	GPR113
XM_012555923	PKD1L2
XM_012555926	-
XM_012555953	-
XM_012556010	GSDMA
XM_012556045	-
XM_012556074	-
XM_012556082	-
XM_012556121	-
XM_012556186	-
XM_012556188	-
XM_012556199	-
XM_012556261	-
XM_012556268	-
XM_012556317	FAM178B
XM_012556352	-
XM_012556354	-
XM_012556362	TNFRSF11A
XM_012556364	-
XM_012556390	-
XM_012556461	-
XM_012556465	PNPLA1
XM_012556470	-
XM_012556499	-
XM_012556507	-
XM_012556579	PLXNB2
XM_012556656	-
XM_012556679	-
XM_012556686	CDC20B
XM_012556697	PRTFDC1
XM_012556724	-
XM_012556729	-
XM_012556732	STARD9
XM_012556777	-
XM_012556828	RBMX
XM_012556837	-
XM_012556840	-
XM_012556847	-
XM_012556848	ALDH3A1
XM_012556856	-
XM_012556873	PCDHB2
XM_012556895	GALNT8
XM_012556964	-
XM_012556978	-
XM_012556979	DZIP1L
XM_012556980	-
XM_012557034	-
XM_012557046	LIM2
XM_012557152	-
XM_012557213	SFTPC
XM_012557234	PAMR1
XM_012557244	EHHADH
XM_012557245	-
XM_012557248	-
XM_012557266	THPO
XM_012557280	NOBOX
XM_012557283	-
XM_012557285	-
XM_012557286	-
XM_012557292	-
XM_012557302	ZNF777
XM_012557364	-
XM_012557369	CNOT4
XM_012557370	CNOT4
XM_012557388	-
XM_012557536	TMEM2
XM_012557547	CSN3
XM_012557550	SULT1E1
XM_012557560	-
XM_012557602	IFIT2
XM_012557613	SPON2
XM_012557626	-
XM_012557639	OSBPL5
XM_012557656	-
XM_012557705	-
XM_012557783	-
XM_012557789	-
XM_012557796	-
XM_012557798	-
XM_012557839	-
XM_012557952	OBSCN
XM_012557958	FTCD
XM_012557966	-
XM_012557990	MRPL55
XM_012557992	-
XM_012558014	FZD10
XM_012558038	CLSTN2
XM_012558049	RNF7
XM_012558051	KCNMB3
XM_012558080	MRPL43
XM_012558164	FSIP2
XM_012558203	-
XM_012558205	-
XM_012558300	-
XM_012558315	PRAME
XM_012558316	-
XM_012558332	-
XM_012558343	-
XM_012558350	-
XM_012558351	-
XM_012558379	-
XM_012558384	COL13A1
XM_012558527	-
XM_012558528	-
XM_012558554	SALL3
XM_012558563	-
XM_012558568	-
XM_012558611	-
XM_012558627	-
XM_012558634	-
XM_012558660	-
XM_012558667	-
XM_012558678	L3MBTL1
XM_012558683	-
XM_012558688	-
XM_012558689	-
XM_012558711	-
XM_012558716	-
XM_012558747	-
XM_012558753	ATF7IP
XM_012558762	BAI1
XM_012558786	ZNF251
XM_012558801	-
XM_012558808	-
XM_012558855	-
XM_012558878	-
XM_012558887	-
XM_012558943	-
XM_012558948	-
XM_012558950	RBP3
XM_012558968	-
XM_012558980	-
XM_012559014	-
XM_012559056	RETSAT
XM_012559063	-
XM_012559074	-
XM_012559080	-
XM_012559108	LRRC71
XM_012559116	-
XM_012559150	-
XM_012559217	-
XM_012559249	-
XM_012559250	-
XM_012559251	-
XM_012559252	-
XM_012559267	-
XM_012559273	-
XM_012559282	-
XM_012559283	-
XM_012559298	-
XM_012559300	-
XM_012559302	-
XM_012559307	-
XM_012559312	-
XM_012559337	-
XM_012559338	-
XM_012559342	-
XM_012559350	-
XM_012559352	-
XM_012559358	-
XM_012559359	-
XM_012559377	MS4A12
XM_012559382	-
XM_012559388	-
XM_012559389	-
XM_012559392	-
XM_012559405	-
XM_012559412	DEAF1
XM_012559509	DDX39A
XM_012559575	-
XM_012559576	-
XM_012559577	-
XM_012559584	-
XM_012559591	-
XM_012559608	CLTCL1
XM_012559610	-
XM_012559611	-
XM_012559616	TANGO2
XM_012559658	-
XM_012559661	-
XM_012559740	-
XM_012559776	-
XM_012559806	MAN1B1
XM_012559864	-
XM_012559880	-
XM_012559884	-
XM_012559903	-
XM_012559919	VWA5A
XM_012559920	-
XM_012559928	CD1C
XM_012559940	-
XM_012559958	-
XM_012559970	-
XM_012559973	-
XM_012559974	-
XM_012559982	-
XM_012559986	-
XM_012560034	SMOC1
XM_012560037	-
XM_012560122	NIPAL4
XM_012560143	SPDL1
XM_023724354	-
XM_023724401	TMEM80
XM_023724405	-
XM_023724417	SIM2
XM_023724427	-
XM_023724448	ABCA13
XM_023724482	-
XM_023724512	-
XM_023724517	-
XM_023724657	PEX1
XM_023724702	-
XM_023724729	-
XM_023724732	MAN2B1
XM_023724751	DDX39A
XM_023724765	CD97
XM_023724767	-
XM_023724768	CACNA1A
XM_023724813	ANKS1A
XM_023724816	PSMG2
XM_023724833	PARP4
XM_023724834	PARP4
XM_023724835	PARP4
XM_023724836	PARP4
XM_023724837	PARP4
XM_023724838	PARP4
XM_023724839	PARP4
XM_023724840	PARP4
XM_023724841	PARP4
XM_023724879	EPB41L3
XM_023724920	CDH24
XM_023724969	PHF20
XM_023724979	PHF20
XM_023724981	PHF20
XM_023725012	PITRM1
XM_023725013	PITRM1
XM_023725018	-
XM_023725028	PNMA3
XM_023725076	-
XM_023725139	LY9
XM_023725140	LY9
XM_023725141	LY9
XM_023725142	LY9
XM_023725143	LY9
XM_023725144	LY9
XM_023725150	CD244
XM_023725151	CD244
XM_023725214	YARS2
XM_023725230	-
XM_023725252	STAT3
XM_023725253	STAT3
XM_023725256	STAT3
XM_023725257	STAT3
XM_023725264	STAT5B
XM_023725288	-
XM_023725289	-
XM_023725290	-
XM_023725317	CDK5RAP1
XM_023725328	-
XM_023725329	CSF1
XM_023725330	CSF1
XM_023725331	CSF1
XM_023725338	DCBLD2
XM_023725343	-
XM_023725352	-
XM_023725354	-
XM_023725374	RIPK3
XM_023725393	AP1G2
XM_023725411	ZNF485
XM_023725412	ZNF485
XM_023725414	-
XM_023725428	IRAK1
XM_023725468	-
XM_023725477	EIF2AK3
XM_023725508	-
XM_023725549	NELFE
XM_023725552	SAPCD1
XM_023725576	MCPH1
XM_023725577	MCPH1
XM_023725578	MCPH1
XM_023725579	MCPH1
XM_023725580	MCPH1
XM_023725612	FCRL1
XM_023725622	-
XM_023725637	GAB3
XM_023725651	NXF3
XM_023725656	-
XM_023725661	-
XM_023725699	-
XM_023725704	-
XM_023725753	-
XM_023725754	-
XM_023725755	ZNF790
XM_023725760	-
XM_023725761	-
XM_023725784	-
XM_023725809	-
XM_023725818	-
XM_023725829	-
XM_023725833	-
XM_023725836	-
XM_023725869	-
XM_023725873	-
XM_023725899	-
XM_023725905	-
XM_023725908	-
XM_023725911	SYBU
XM_023725912	PKHD1L1
XM_023725915	-
XM_023725932	DET1
XM_023725943	CIB1
XM_023725952	UNC45A
XM_023725953	UNC45A
XM_023725961	BLM
XM_023725990	OXR1
XM_023726028	YWHAZ
XM_023726056	CPQ
XM_023726115	PRKCH
XM_023726123	GNL3
XM_023726216	KTN1
XM_023726217	KTN1
XM_023726281	MAX
XM_023726282	MAX
XM_023726404	SAMD15
XM_023726412	NRXN3
XM_023726418	HK3
XM_023726609	TNIP1
XM_023726610	TNIP1
XM_023726611	TNIP1
XM_023726612	TNIP1
XM_023726613	TNIP1
XM_023726626	CCDC51
XM_023726633	CCDC51
XM_023726641	NRIP1
XM_023726663	USP16
XM_023726664	USP16
XM_023726666	USP16
XM_023726667	USP16
XM_023726765	-
XM_023726772	-
XM_023726773	CES4A
XM_023726775	-
XM_023726777	-
XM_023726782	-
XM_023726785	SHCBP1
XM_023726895	FTO
XM_023726965	PHKB
XM_023726967	PHKB
XM_023726974	N4BP1
XM_023727029	IQCC
XM_023727030	IQCC
XM_023727036	AKR1A1
XM_023727037	BTBD19
XM_023727038	-
XM_023727042	NPRL2
XM_023727048	DCDC2B
XM_023727057	PODN
XM_023727127	PLK3
XM_023727133	-
XM_023727143	PPCS
XM_023727144	PPCS
XM_023727145	PPCS
XM_023727210	AKIRIN1
XM_023727247	KIAA0319L
XM_023727301	FABP3
XM_023727314	-
XM_023727346	-
XM_023727348	CDK5RAP2
XM_023727349	CDK5RAP2
XM_023727351	CDK5RAP2
XM_023727353	CDK5RAP2
XM_023727355	TLR4
XM_023727377	-
XM_023727473	HEMGN
XM_023727488	TDRD7
XM_023727554	-
XM_023727617	AIM1
XM_023727725	-
XM_023727772	YTHDF3
XM_023727828	NIPA2
XM_023727829	NIPA2
XM_023727830	NIPA2
XM_023727831	NIPA2
XM_023727832	NIPA2
XM_023727833	NIPA2
XM_023727834	NIPA2
XM_023727835	NIPA2
XM_023727836	NIPA2
XM_023727859	TJP1
XM_023727905	-
XM_023727907	TMEM176A
XM_023727995	LYST
XM_023727996	LYST
XM_023727997	LYST
XM_023727998	LYST
XM_023728016	RBM34
XM_023728050	RABGAP1L
XM_023728051	RABGAP1L
XM_023728190	-
XM_023728234	SMOC2
XM_023728244	ROCK2
XM_023728245	ROCK2
XM_023728247	ROCK2
XM_023728248	ROCK2
XM_023728249	ROCK2
XM_023728250	ROCK2
XM_023728313	MYOM2
XM_023728320	-
XM_023728330	-
XM_023728332	-
XM_023728364	-
XM_023728386	SPSB3
XM_023728387	SPSB3
XM_023728514	-
XM_023728516	DNAH3
XM_023728538	-
XM_023728543	BAIAP3
XM_023728546	EME2
XM_023728547	HS3ST6
XM_023728562	-
XM_023728673	ATP13A4
XM_023728674	OPA1
XM_023728679	IQCG
XM_023728702	-
XM_023728708	DYNLT1
XM_023728717	TMEM44
XM_023728719	LSG1
XM_023728722	DYNLT1
XM_023728723	-
XM_023728758	SLC51A
XM_023728759	SLC51A
XM_023728763	TFRC
XM_023728764	TFRC
XM_023728789	CCDC14
XM_023728804	PARP15
XM_023728805	PARP15
XM_023728806	PARP15
XM_023728807	DTX3L
XM_023728808	PARP9
XM_023728810	PARP9
XM_023728811	PARP9
XM_023728812	PARP9
XM_023728813	PARP9
XM_023728814	PARP9
XM_023728815	PARP9
XM_023728816	PARP9
XM_023728817	PARP9
XM_023728818	PARP9
XM_023728859	-
XM_023728877	GTPBP8
XM_023728878	GTPBP8
XM_023728879	GTPBP8
XM_023728880	GTPBP8
XM_023728881	GTPBP8
XM_023728882	GTPBP8
XM_023728883	-
XM_023728884	CCDC80
XM_023728886	SLC35A5
XM_023728889	SLC35A5
XM_023728908	-
XM_023728910	-
XM_023728916	APOBEC3B
XM_023728925	-
XM_023728939	-
XM_023728997	-
XM_023729024	-
XM_023729025	-
XM_023729086	NCKAP1L
XM_023729087	NCKAP1L
XM_023729088	NCKAP1L
XM_023729128	-
XM_023729133	EVPL
XM_023729156	B3GNTL1
XM_023729165	RNF213
XM_023729166	SGSH
XM_023729230	RNF157
XM_023729248	HN1
XM_023729266	CD300LD
XM_023729282	ABCA10
XM_023729385	-
XM_023729411	HDAC5
XM_023729412	HDAC5
XM_023729418	QRICH2
XM_023729422	-
XM_023729427	KCTD2
XM_023729430	-
XM_023729439	-
XM_023729440	PLEKHM1
XM_023729444	LTF
XM_023729448	-
XM_023729551	NAIP
XM_023729552	NAIP
XM_023729554	NAIP
XM_023729555	NAIP
XM_023729556	NAIP
XM_023729636	-
XM_023729699	CA12
XM_023729748	AAGAB
XM_023729757	CALML4
XM_023729820	ADPGK
XM_023729865	THAP10
XM_023729868	-
XM_023729881	CPXM2
XM_023729893	VWA2
XM_023729897	AHI1
XM_023729901	AHI1
XM_023729904	AHI1
XM_023729908	AHI1
XM_023729912	AHI1
XM_023729913	AHI1
XM_023729916	AHI1
XM_023729920	AHI1
XM_023729926	AHI1
XM_023729930	AHI1
XM_023729955	CASP7
XM_023730037	-
XM_023730073	GPR98
XM_023730106	FAM172A
XM_023730107	FAM172A
XM_023730207	THSD7B
XM_023730250	TAPT1
XM_023730261	IGFN1
XM_023730378	ORC4
XM_023730379	ORC4
XM_023730380	ORC4
XM_023730381	ORC4
XM_023730397	IL12RB2
XM_023730406	-
XM_023730487	-
XM_023730497	TTC21B
XM_023730498	-
XM_023730603	XIRP2
XM_023730649	-
XM_023730803	NTMT1
XM_023730810	ASS1
XM_023730818	PRRC2B
XM_023730819	PRRC2B
XM_023730854	-
XM_023730888	SDCCAG8
XM_023730961	MIA3
XM_023730978	GPATCH2
XM_023730993	CLEC10A
XM_023730994	ALOX15
XM_023730996	NLRP1
XM_023731003	RTN4RL1
XM_023731035	-
XM_023731083	VAMP2
XM_023731098	KDM6B
XM_023731099	DNAH2
XM_023731104	ACAP1
XM_023731139	ZZEF1
XM_023731194	PLCD4
XM_023731195	STK36
XM_023731204	-
XM_023731208	-
XM_023731211	-
XM_023731213	-
XM_023731215	ASIC4
XM_023731308	RNF25
XM_023731379	ACSS1
XM_023731380	ACSS1
XM_023731381	ACSS1
XM_023731382	ACSS1
XM_023731398	RALGAPA2
XM_023731399	RALGAPA2
XM_023731400	RALGAPA2
XM_023731401	RALGAPA2
XM_023731418	KIF16B
XM_023731419	KIF16B
XM_023731420	KIF16B
XM_023731421	KIF16B
XM_023731422	KIF16B
XM_023731424	KIF16B
XM_023731425	KIF16B
XM_023731433	TASP1
XM_023731435	TASP1
XM_023731446	-
XM_023731478	EAPP
XM_023731484	DTD2
XM_023731491	STRN3
XM_023731492	STRN3
XM_023731493	STRN3
XM_023731595	MCOLN2
XM_023731609	LACC1
XM_023731622	VWA8
XM_023731666	SERPINA3
XM_023731714	SMEK1
XM_023731721	GPR68
XM_023731722	GPR68
XM_023731845	-
XM_023731846	-
XM_023731863	GRIPAP1
XM_023731864	GRIPAP1
XM_023731920	-
XM_023731946	COMMD10
XM_023731979	STARD4
XM_023732013	-
XM_023732031	SRSF4
XM_023732185	MFN2
XM_023732194	CTRC
XM_023732197	-
XM_023732200	WDR48
XM_023732206	SUSD5
XM_023732213	SCN5A
XM_023732216	XYLB
XM_023732218	XYLB
XM_023732219	SLC22A13
XM_023732271	HOXA10
XM_023732322	NUPL2
XM_023732323	NUPL2
XM_023732324	IGF2BP3
XM_023732325	IGF2BP3
XM_023732326	IGF2BP3
XM_023732340	OSBPL3
XM_023732341	OSBPL3
XM_023732342	OSBPL3
XM_023732343	OSBPL3
XM_023732378	ACOXL
XM_023732381	TRMT2B
XM_023732382	TRMT2B
XM_023732387	-
XM_023732405	-
XM_023732437	ZNF513
XM_023732438	ZNF513
XM_023732439	ZNF513
XM_023732453	TRMT61B
XM_023732464	TRPM7
XM_023732465	TRPM7
XM_023732466	TRPM7
XM_023732467	TRPM7
XM_023732468	TRPM7
XM_023732469	TRPM7
XM_023732476	GLDN
XM_023732485	MAPK6
XM_023732486	MAPK6
XM_023732521	-
XM_023732527	-
XM_023732563	MOB1A
XM_023732581	SPG7
XM_023732582	SPG7
XM_023732584	SPG7
XM_023732585	CHMP1A
XM_023732587	CHMP1A
XM_023732588	CHMP1A
XM_023732734	MSI2
XM_023732758	EXOC6B
XM_023732840	ABCC3
XM_023732856	-
XM_023732874	ZBTB11
XM_023732911	-
XM_023732913	PARD3B
XM_023733036	METTL21A
XM_023733070	-
XM_023733080	-
XM_023733088	DENND1C
XM_023733091	CATSPERD
XM_023733146	CDC34
XM_023733152	-
XM_023733156	-
XM_023733157	KLF16
XM_023733204	KEAP1
XM_023733205	KEAP1
XM_023733209	ICAM1
XM_023733228	-
XM_023733237	PRAM1
XM_023733289	-
XM_023733315	-
XM_023733318	GNG7
XM_023733321	-
XM_023733340	HMHA1
XM_023733370	-
XM_023733371	-
XM_023733372	-
XM_023733373	-
XM_023733374	-
XM_023733375	-
XM_023733376	-
XM_023733482	-
XM_023733485	FREM3
XM_023733669	-
XM_023733688	MTMR3
XM_023733713	PRR14L
XM_023733714	PRR14L
XM_023733715	PRR14L
XM_023733716	PRR14L
XM_023733717	PRR14L
XM_023733718	PRR14L
XM_023733719	PRR14L
XM_023733720	PRR14L
XM_023733783	OAS2
XM_023733784	OAS3
XM_023733792	TRAFD1
XM_023733818	-
XM_023733819	-
XM_023733821	-
XM_023733842	KCNAB1
XM_023733997	ZNF532
XM_023733998	ZNF532
XM_023733999	ZNF532
XM_023734000	ZNF532
XM_023734001	ZNF532
XM_023734002	ZNF532
XM_023734003	ZNF532
XM_023734037	NCAPD3
XM_023734038	NCAPD3
XM_023734039	NCAPD3
XM_023734067	ETS1
XM_023734070	ETS1
XM_023734112	DNAH8
XM_023734173	TREML1
XM_023734180	-
XM_023734181	-
XM_023734277	STAG2
XM_023734278	STAG2
XM_023734279	STAG2
XM_023734280	STAG2
XM_023734281	STAG2
XM_023734318	FAHD2A
XM_023734437	-
XM_023734480	WDR44
XM_023734502	NKAP
XM_023734519	PHF21B
XM_023734520	CRELD2
XM_023734521	MOV10L1
XM_023734578	ABCG8
XM_023734701	-
XM_023734767	-
XM_023734799	CCDC109B
XM_023734819	BRD9
XM_023734821	MARCH6
XM_023734822	-
XM_023734839	NUDT17
XM_023734844	-
XM_023734881	CD2
XM_023734882	CD2
XM_023734899	BCAS2
XM_023734908	-
XM_023734966	PARP8
XM_023734967	PARP8
XM_023734968	PARP8
XM_023734969	PARP8
XM_023734987	MIER3
XM_023735081	-
XM_023735082	-
XM_023735085	-
XM_023735101	-
XM_023735124	EIF2AK4
XM_023735135	PPP1R14D
XM_023735136	-
XM_023735137	CHP1
XM_023735208	TP53BP1
XM_023735262	MUC16
XM_023735268	-
XM_023735286	-
XM_023735287	-
XM_023735290	-
XM_023735291	-
XM_023735300	GTF2IRD2B
XM_023735314	-
XM_023735322	PPP1R21
XM_023735327	PPP1R21
XM_023735330	PPP1R21
XM_023735335	PPP1R21
XM_023735341	PPP1R21
XM_023735346	PPP1R21
XM_023735382	-
XM_023735389	-
XM_023735478	RBMX
XM_023735513	-
XM_023735516	SLC4A9
XM_023735519	PCDHGA1
XM_023735583	ETF1
XM_023735616	TMCO6
XM_023735621	PCDHA5
XM_023735664	-
XM_023735685	-
XM_023735686	CCDC77
XM_023735687	CCDC77
XM_023735688	CCDC77
XM_023735802	-
XM_023735803	-
XM_023735804	-
XM_023735806	ISCA1
XM_023735853	PTP4A1
XM_023735854	PTP4A1
XM_023735855	PTP4A1
XM_023735856	PTP4A1
XM_023735930	PRKD3
XM_023735932	PRKD3
XM_023735934	PRKD3
XM_023735935	PRKD3
XM_023735949	DNAJC13
XM_023735950	DNAJC13
XM_023735951	DNAJC13
XM_023736030	-
XM_023736043	SEMA3E
XM_023736086	-
XM_023736094	AMER1
XM_023736104	TBC1D30
XM_023736105	TBC1D30
XM_023736139	-
XM_023736170	TTC27
XM_023736174	-
XM_023736175	TTC27
XM_023736178	TTC27
XM_023736183	TTC27
XM_023736184	TTC27
XM_023736193	-
XM_023736199	-
XM_023736203	-
XM_023736212	SIGLEC12
XM_023736222	-
XM_023736226	-
XM_023736227	-
XM_023736230	LILRA6
XM_023736234	-
XM_023736237	FAM71E2
XM_023736271	AKT1S1
XM_023736276	FUZ
XM_023736286	NLRC4
XM_023736291	NLRC4
XM_023736300	NLRC4
XM_023736309	NLRC4
XM_023736311	NLRC4
XM_023736319	NLRC4
XM_023736321	MYADM
XM_023736326	NLRC4
XM_023736331	NLRC4
XM_023736339	NLRC4
XM_023736348	NLRC4
XM_023736358	NLRC4
XM_023736361	LAIR1
XM_023736363	NLRC4
XM_023736364	LENG8
XM_023736365	LENG8
XM_023736366	LENG8
XM_023736379	-
XM_023736380	-
XM_023736385	-
XM_023736410	-
XM_023736437	-
XM_023736452	-
XM_023736453	SIGLEC5
XM_023736454	SIGLEC5
XM_023736490	CAPN5
XM_023736494	-
XM_023736499	-
XM_023736534	ARAP1
XM_023736535	ARAP1
XM_023736604	FAM198B
XM_023736605	FAM198B
XM_023736606	FAM198B
XM_023736607	FAM198B
XM_023736719	DPYSL2
XM_023736758	DOCK5
XM_023736805	ABCC5
XM_023736844	MFN1
XM_023736861	ZNF775
XM_023736862	ZNF775
XM_023736909	-
XM_023736912	SSPO
XM_023736917	-
XM_023736923	-
XM_023736931	CASP12
XM_023736961	EXPH5
XM_023736962	EXPH5
XM_023736974	-
XM_023736994	MRGPRX1
XM_023737007	BCO2
XM_023737011	-
XM_023737033	IMMP2L
XM_023737050	BCAP29
XM_023737076	-
XM_023737077	-
XM_023737119	CHCHD3
XM_023737120	CHCHD3
XM_023737123	CHCHD3
XM_023737124	CHCHD3
XM_023737125	CHCHD3
XM_023737126	CHCHD3
XM_023737143	CNOT4
XM_023737219	KLKB1
XM_023737245	ANKRD37
XM_023737248	CTPS2
XM_023737320	ARNTL
XM_023737327	ARNTL
XM_023737335	ARNTL
XM_023737386	-
XM_023737544	-
XM_023737593	HNRPDL
XM_023737594	HNRPDL
XM_023737595	HNRPDL
XM_023737596	HNRPDL
XM_023737669	VCL
XM_023737717	SGPL1
XM_023737740	PRUNE2
XM_023737760	TMEM2
XM_023737761	TMEM2
XM_023737762	TMEM2
XM_023737763	TMEM2
XM_023737764	TMEM2
XM_023737765	TMEM2
XM_023737766	-
XM_023737769	-
XM_023737814	-
XM_023737815	-
XM_023737816	TMPRSS11B
XM_023737817	-
XM_023737821	-
XM_023737873	LSM1
XM_023737880	-
XM_023737914	TNIK
XM_023737915	TNIK
XM_023737916	TNIK
XM_023737917	TNIK
XM_023737947	-
XM_023737952	WDR49
XM_023737953	-
XM_023737997	-
XM_023738002	CTBP1
XM_023738102	SMCO2
XM_023738105	OVCH1
XM_023738107	MRGPRE; MRGPRG
XM_023738111	NADSYN1
XM_023738121	SIPA1
XM_023738127	-
XM_023738179	-
XM_023738180	-
XM_023738315	STK17A
XM_023738345	-
XM_023738364	TRIM38
XM_023738365	TRIM38
XM_023738387	-
XM_023738389	-
XM_023738390	TRIM44
XM_023738420	TRIO
XM_023738450	FMO2
XM_023738467	IRAK2
XM_023738474	URB2
XM_023738475	URB2
XM_023738541	-
XM_023738548	ERCC5
XM_023738587	-
XM_023738590	-
XM_023738591	-
XM_023738652	-
XM_023738655	-
XM_023738703	WRAP73
XM_023738720	TATDN2
XM_023738752	INSL3
XM_023738778	-
XM_023738784	-
XM_023738789	-
XM_023738790	PBX4
XM_023738793	-
XM_023738797	-
XM_023738817	PFKM
XM_023738818	SENP1
XM_023738819	SENP1
XM_023738820	SENP1
XM_023738821	SENP1
XM_023738872	-
XM_023738873	-
XM_023738985	CDKN2AIPNL
XM_023739054	SEC31B
XM_023739071	ICOSLG
XM_023739096	PRDM15
XM_023739099	DIP2A
XM_023739100	PCNT
XM_023739111	-
XM_023739116	-
XM_023739122	TMPRSS2
XM_023739123	-
XM_023739124	-
XM_023739125	-
XM_023739304	ULK1
XM_023739308	ZNF140; ZNF84
XM_023739416	-
XM_023739480	-
XM_023739481	-
XM_023739497	IL7R
XM_023739507	NADKD1
XM_023739605	PDE1C
XM_023739608	AQP1
XM_023739705	TP53I13
XM_023739728	RNF150
XM_023739813	-
XM_023739923	DDX6
XM_023739924	DDX6
XM_023739925	DDX6
XM_023739926	DDX6
XM_023739927	DDX6
XM_023739928	DDX6
XM_023740031	GPA33
XM_023740032	GPA33
XM_023740240	FTSJ2
XM_023740369	ME1
XM_023740409	RWDD2A
XM_023740503	C1GALT1
XM_023740523	PON1
XM_023740524	-
XM_023740541	RIMBP3C
XM_023740555	-
XM_023740567	-
XM_023740588	MPP7
XM_023740589	MPP7
XM_023740590	MPP7
XM_023740639	CLEC1A
XM_023740643	-
XM_023740710	FRMPD4
XM_023740763	HNRNPH3
XM_023740764	HNRNPH3
XM_023740767	HNRNPH3
XM_023740788	DNMBP
XM_023740819	RAB3IP
XM_023740820	RAB3IP
XM_023740850	PER2
XM_023740852	NDUFA10
XM_023740856	-
XM_023740871	LRRFIP1
XM_023740890	DYDC2
XM_023740891	FAM213A
XM_023740892	FAM213A
XM_023740896	-
XM_023740907	FAM3C
XM_023740976	ITGAD
XM_023740980	-
XM_023740983	-
XM_023741015	APOBR
XM_023741016	APOBR
XM_023741050	ITGAX
XM_023741100	-
XM_023741203	-
XM_023741205	-
XM_023741206	-
XM_023741210	ZNF667
XM_023741230	TXNL4A
XM_023741231	TXNL4A
XM_023741250	-
XM_023741256	GSTO1
XM_023741257	-
XM_023741272	-
XM_023741352	PTPN18
XM_023741384	TRIM10
XM_023741391	-
XM_023741413	OSBPL2
XM_023741423	CDH4
XM_023741477	-
XM_023741479	-
XM_023741482	PZP
XM_023741486	CD27
XM_023741540	-
XM_023741541	-
XM_023741588	ATF7IP
XM_023741589	ATF7IP
XM_023741590	ATF7IP
XM_023741591	ATF7IP
XM_023741592	ATF7IP
XM_023741614	ZC3H3
XM_023741616	EPPK1
XM_023741707	SMYD2
XM_023741708	SMYD2
XM_023741711	SMYD2
XM_023741712	RPS6KC1
XM_023741713	RPS6KC1
XM_023741714	RPS6KC1
XM_023741715	RPS6KC1
XM_023741716	RPS6KC1
XM_023741717	RPS6KC1
XM_023741718	RPS6KC1
XM_023741798	SEZ6L
XM_023741807	LRP4
XM_023741835	-
XM_023741836	-
XM_023741837	-
XM_023741838	-
XM_023741839	-
XM_023741840	-
XM_023741855	-
XM_023741856	-
XM_023741916	CFDP1
XM_023741926	PKD1L3
XM_023741929	MLKL
XM_023742020	DUSP22
XM_023742021	DUSP22
XM_023742022	DUSP22
XM_023742023	DUSP22
XM_023742024	DUSP22
XM_023742026	DUSP22
XM_023742028	DUSP22
XM_023742029	DUSP22
XM_023742078	HRH4
XM_023742079	HRH4
XM_023742080	HRH4
XM_023742143	BACE2
XM_023742214	MYBPHL
XM_023742246	-
XM_023742250	ZNF585A
XM_023742251	HKR1
XM_023742253	HKR1
XM_023742294	EIF3K
XM_023742303	KIRREL2
XM_023742307	RASGRP4
XM_023742315	PLEKHG2
XM_023742318	-
XM_023742349	-
XM_023742353	EFCAB8
XM_023742354	TROAP
XM_023742356	FAM186B
XM_023742361	-
XM_023742384	MCRS1
XM_023742385	MCRS1
XM_023742430	-
XM_023742432	FAM186A
XM_023742559	CLK2
XM_023742560	CLK2
XM_023742561	CLK2
XM_023742562	CLK2
XM_023742565	RTEL1
XM_023742573	IL6R
XM_023742592	S100A4
XM_023742602	AQP10
XM_023742617	S100A2
XM_023742627	LHX3
XM_023742656	-
XM_023742682	-
XM_023742733	-
XM_023742741	-
XM_023742757	-
XM_023742770	PPP1R37
XM_023742776	PHLDB3
XM_023742799	ANAPC1
XM_023742800	ANAPC1
XM_023742801	ANAPC1
XM_023742866	-
XM_023742868	ZCCHC18
XM_023742879	ZFP64
XM_023742901	METTL4
XM_023742962	AKIRIN2
XM_023742964	AKIRIN2
XM_023742982	-
XM_023743018	-
XM_023743035	ZNFX1
XM_023743037	-
XM_023743048	GNL3L
XM_023743065	TRO
XM_023743100	-
XM_023743126	ZMYND8
XM_023743136	ZNF334
XM_023743138	ZNF334
XM_023743140	ZNF334
XM_023743141	ZNF334
XM_023743146	-
XM_023743170	LPXN
LOC101341914	-
LOC101343471	-
LOC101347580	-
LOC101355523	-
LOC105756605	-
LOC111820848	-
