# Supplementary material for: Steller’s sea cow genome suggests this species began going extinct before the arrival of Paleolithic humans
Source: Nat Commun. 2021 Apr 13;12:2215. doi: 10.1038/s41467-021-22567-5 (PMC8044168; doi:10.1038/s41467-021-22567-5)
Supplement: Supplementary file 7 — Supplementary Data 3 [file 41467_2021_22567_MOESM7_ESM.xlsx]

## Sheet: Nonsynonimus variants.Gene list
GenBank Nucleotide Accession	Gene Synonyms
LOC101340259	-
LOC101340837	-
LOC101341034	-
LOC101341617	-
LOC101341631	-
LOC101341750	-
LOC101341879	-
LOC101342066	-
LOC101342319	-
LOC101343199	-
LOC101343328	-
LOC101343457	-
LOC101343478	-
LOC101343530	-
LOC101343579	-
LOC101343805	-
LOC101343935	-
LOC101344431	-
LOC101344450	-
LOC101344603	-
LOC101344614	-
LOC101344717	-
LOC101344785	-
LOC101344948	-
LOC101345065	-
LOC101345145	-
LOC101345353	-
LOC101345473	-
LOC101345733	-
LOC101345766	-
LOC101345810	-
LOC101346103	-
LOC101346198	-
LOC101346251	-
LOC101346314	-
LOC101346630	-
LOC101346655	-
LOC101346776	-
LOC101347002	-
LOC101347070	-
LOC101347080	-
LOC101347397	-
LOC101347701	-
LOC101347886	-
LOC101348023	-
LOC101348168	-
LOC101348339	-
LOC101348462	-
LOC101348604	-
LOC101348641	-
LOC101348765	-
LOC101349152	-
LOC101349383	-
LOC101349388	-
LOC101349476	-
LOC101349478	-
LOC101349501	-
LOC101349809	-
LOC101349831	-
LOC101349844	-
LOC101349956	-
LOC101349987	-
LOC101350104	-
LOC101350219	-
LOC101350223	-
LOC101350468	-
LOC101350563	-
LOC101350582	-
LOC101350658	-
LOC101350745	-
LOC101351141	-
LOC101351413	-
LOC101351569	-
LOC101351648	-
LOC101351681	-
LOC101351836	-
LOC101351979	-
LOC101352010	-
LOC101352148	-
LOC101352343	-
LOC101352465	-
LOC101352650	-
LOC101352901	-
LOC101353192	-
LOC101353270	-
LOC101353405	-
LOC101353463	-
LOC101353768	-
LOC101354181	-
LOC101354469	-
LOC101354560	-
LOC101354700	-
LOC101354878	-
LOC101354935	-
LOC101354995	-
LOC101355482	-
LOC101355491	-
LOC101355797	-
LOC101356453	-
LOC101356567	-
LOC101356829	-
LOC101356949	-
LOC101357025	-
LOC101357271	-
LOC101357674	-
LOC101357756	-
LOC101358144	-
LOC101358247	-
LOC101358336	-
LOC101359044	-
LOC101359748	-
LOC101359842	-
LOC101360101	-
LOC101360763	-
LOC101361272	-
LOC101361357	-
LOC101361920	-
LOC101362042	-
LOC105756003	-
LOC105756217	-
LOC105756235	-
LOC105756268	-
LOC105756412	-
LOC105756564	-
LOC105756676	-
LOC105756768	-
LOC105756780	-
LOC105756869	-
LOC105756877	-
LOC105756935	-
LOC105756992	-
LOC105757040	-
LOC111818978	-
LOC111819208	-
LOC111819236	-
LOC111819244	-
LOC111819326	-
LOC111819535	-
LOC111819536	-
LOC111819595	-
LOC111819602	-
LOC111819603	-
LOC111819702	-
LOC111819924	-
LOC111819944	-
LOC111819971	-
LOC111820054	-
LOC111820055	-
LOC111820417	-
LOC111820470	-
LOC111820581	-
LOC111820619	-
LOC111820684	-
LOC111820906	-
LOC111821086	-
LOC111821113	-
LOC111821290	-
LOC111821485	-
LOC111821609	-
LOC111821734	-
LOC111822276	-
LOC111822460	-
LOC111822466	-
LOC111822630	-
TRANSCRIPT_ND1	-
TRNAA-UGC-18	-
TRNAA-UGC-20	-
TRNAA-UGC-5	-
TRNAC-GCA-18	-
TRNAD-GUC-2	-
TRNAD-GUC-4	-
TRNAD-GUC-5	-
TRNAE-CUC-7	-
TRNAE-UUC-3	-
TRNAE-UUC-34	-
TRNAE-UUC-37	-
TRNAE-UUC-43	-
TRNAE-UUC-44	-
TRNAE-UUC-45	-
TRNAE-UUC-46	-
TRNAE-UUC-47	-
TRNAE-UUC-55	-
TRNAE-UUC-59	-
TRNAG-ACC	-
TRNAG-CCC-10	-
TRNAG-CCC-12	-
TRNAG-CCC-21	-
TRNAG-CCC-24	-
TRNAG-CCC-31	-
TRNAG-GCC-16	-
TRNAG-UCC-116	-
TRNAG-UCC-126	-
TRNAG-UCC-31	-
TRNAG-UCC-39	-
TRNAG-UCC-60	-
TRNAG-UCC-73	-
TRNAG-UCC-74	-
TRNAG-UCC-76	-
TRNAG-UCC-8	-
TRNAG-UCC-83	-
TRNAG-UCC-86	-
TRNAG-UCC-96	-
TRNAH-GUG-10	-
TRNAI-UAU-4	-
TRNAK-UUU-15	-
TRNAK-UUU-8	-
TRNAL-CAA	-
TRNAM-CAU-16	-
TRNAN-GUU-10	-
TRNAN-GUU-12	-
TRNAN-GUU-3	-
TRNAR-CCU-4	-
TRNAR-UCU-18	-
TRNAR-UCU-21	-
TRNAR-UCU-31	-
TRNAR-UCU-33	-
TRNAR-UCU-43	-
TRNAR-UCU-7	-
TRNAS-GCU-4	-
TRNASTOP-UCA	-
TRNASTOP-UCA-6	-
TRNAT-AGU-5	-
TRNAT-UGU-4	-
TRNAT-UGU-6	-
TRNAV-AAC-10	-
TRNAV-AAC-3	-
TRNAV-UAC-11	-
TRNAW-CCA-4	-
TRNAY-GUA-4	-
TRNAY-GUA-6	-
TRNAY-GUA-9	-
NM_001290386	-
NM_001291102	-
XM_004368311	TTLL3
XM_004368313	CIDEC
XM_004368388	-
XM_004368393	GATA2
XM_004368432	CCDC13
XM_004368454	SACM1L
XM_004368466	-
XM_004368470	KLHL18
XM_004368472	KLHL18
XM_004368487	PLXNB1
XM_004368488	CCDC51
XM_004368543	UBA7
XM_004368585	PCBP4
XM_004368596	TWF2; TLR9
XM_004368613	PRKCD
XM_004368669	IL17RC
XM_004368714	PRSS45
XM_004368719	CSPG5
XM_004368722	COL7A1
XM_004368729	MST1R
XM_004368732	HYAL3
XM_004368738	-
XM_004368740	PARP3
XM_004368749	ITIH1
XM_004368750	ITIH3
XM_004368754	IL17RB
XM_004368755	ERC2
XM_004368773	PHF10
XM_004368791	PLG
XM_004368793	PLG
XM_004368851	EPM2A
XM_004368869	NMBR
XM_004368877	ECT2L
XM_004368879	NHSL1
XM_004368880	NHSL1
XM_004368887	IL20RA
XM_004368912	-
XM_004368921	MED23
XM_004368927	L3MBTL3
XM_004368938	GPR31
XM_004368967	ZC2HC1B
XM_004368977	SLC18B1
XM_004368979	ENPP3
XM_004369008	ANGPTL3
XM_004369012	EFCAB7
XM_004369030	TCTEX1D1
XM_004369045	DEPDC1
XM_004369062	FPGT; TNNI3K
XM_004369066	LHX8
XM_004369067	ACADM
XM_004369125	TACSTD2
XM_004369126	-
XM_004369141	-
XM_004369176	WDR54
XM_004369177	-
XM_004369196	EGR4
XM_004369302	TGFBRAP1
XM_004369312	TBC1D8
XM_004369317	LYG1
XM_004369318	LYG2
XM_004369326	UNC50
XM_004369338	ANKRD23
XM_004369344	SNRNP200
XM_004369350	FAHD2A
XM_004369359	-
XM_004369420	-
XM_004369427	NPHP1
XM_004369433	FAM161A
XM_004369494	PIGF
XM_004369511	ABCG5
XM_004369553	QPCT
XM_004369554	PRKD3
XM_004369601	OXER1
XM_004369608	RASGRP3
XM_004369609	NLRC4
XM_004369637	IPO7
XM_004369653	DKK3
XM_004369659	ARNTL
XM_004369668	COPB1
XM_004369688	SERGEF
XM_004369689	TPH1
XM_004369733	BDNF
XM_004369734	BDNF
XM_004369735	BDNF
XM_004369736	BDNF
XM_004369738	BDNF
XM_004369773	KIAA1549L
XM_004369798	PAMR1
XM_004369812	API5
XM_004369819	NLRP10
XM_004369831	IGSF22
XM_004369942	MYOF
XM_004369943	MYOF
XM_004369972	TLL2
XM_004370066	KCNIP2
XM_004370090	WBP1L
XM_004370092	AS3MT
XM_004370107	CALHM3
XM_004370113	COL17A1
XM_004370117	GSTO1
XM_004370123	-
XM_004370135	FRAT1
XM_004370140	PKD2L1
XM_004370141	PDZD7
XM_004370174	EEF1A2
XM_004370197	SS18L1
XM_004370198	SS18L1
XM_004370259	ZNFX1
XM_004370278	ZNF334
XM_004370291	NEURL2
XM_004370388	PHF20
XM_004370394	NFS1
XM_004370442	BPIFB3
XM_004370443	BPIFB6
XM_004370444	BPIFB2
XM_004370465	-
XM_004370478	HM13
XM_004370484	TRIB3
XM_004370500	MYT1
XM_004370508	SRMS
XM_004370509	PTK6
XM_004370511	COL20A1
XM_004370513	TCFL5
XM_004370519	HRH3
XM_004370532	APCDD1L
XM_004370534	ANKRD60
XM_004370551	OCSTAMP
XM_004370561	SLPI
XM_004370568	R3HDML
XM_004370576	-
XM_004370577	SLA2
XM_004370578	-
XM_004370581	FAM83C
XM_004370584	E2F1
XM_004370636	VPS33B
XM_004370675	FAM103A1
XM_004370681	BNC1
XM_004370690	EMC2
XM_004370713	ATP6V1C1
XM_004370724	YWHAZ
XM_004370725	YWHAZ
XM_004370745	POP1
XM_004370755	MTERFD1
XM_004370757	GDF6
XM_004370758	-
XM_004370802	RLBP1
XM_004370817	DCSTAMP
XM_004370822	-
XM_004370829	CNBD1
XM_004370921	SIX4
XM_004370936	GPHB5
XM_004370941	SYNE2
XM_004370951	SPTB
XM_004370989	SLC10A1
XM_004370999	MAP3K9
XM_004371000	MAP3K9
XM_004371076	SAMD15
XM_004371086	RPS29
XM_004371101	LRRC9
XM_004371124	-
XM_004371136	B4GALT7
XM_004371168	FAF2
XM_004371217	SPDL1
XM_004371219	SLIT3
XM_004371222	WWC1
XM_004371231	GABRA1
XM_004371232	GABRA1
XM_004371233	GABRA1
XM_004371250	RNF145
XM_004371271	CNOT8
XM_004371294	SLC36A3
XM_004371303	EIF4E1B
XM_004371304	CDHR2
XM_004371313	PANK3
XM_004371330	PROS1
XM_004371365	USP16
XM_004371366	USP16
XM_004371367	CCT8
XM_004371378	LIPI
XM_004371382	NCAM2
XM_004371411	MYCBP2
XM_004371424	DIS3
XM_004371425	DIS3
XM_004371450	TANGO6
XM_004371451	CDH1
XM_004371478	RANBP10
XM_004371479	RANBP10
XM_004371511	CES2
XM_004371547	KATNB1
XM_004371563	-
XM_004371598	ADCY7
XM_004371611	SLC7A10
XM_004371616	NUDT19
XM_004371651	PLEKHG4
XM_004371680	WTIP
XM_004371689	MYLK3
XM_004371692	PHKB
XM_004371694	ABCC11
XM_004371721	SLC1A7
XM_004371722	SLC1A7
XM_004371737	KTI12
XM_004371740	NRD1
XM_004371756	ELAVL4
XM_004371760	ELAVL4
XM_004371784	FAAH
XM_004371795	GPBP1L1
XM_004371797	-
XM_004371810	PLK3
XM_004371864	EBNA1BP2
XM_004371885	KCNQ4
XM_004371897	PPT1
XM_004371913	NDUFS5
XM_004371971	ZSCAN20
XM_004372026	SNRNP40
XM_004372029	SDC3
XM_004372043	LRP8
XM_004372066	-
XM_004372067	-
XM_004372071	ERMAP
XM_004372109	NKAIN1
XM_004372118	MEGF9
XM_004372121	TLR4
XM_004372130	DFNB31
XM_004372131	DFNB31
XM_004372185	FRRS1L
XM_004372206	-
XM_004372217	-
XM_004372239	-
XM_004372242	TDRD7
XM_004372243	TDRD7
XM_004372245	SLC25A51
XM_004372253	GRHPR
XM_004372284	RGP1
XM_004372331	NOL6
XM_004372332	NOL6
XM_004372359	-
XM_004372360	-
XM_004372373	ALDH1B1
XM_004372418	MCHR2
XM_004372488	FAM26F
XM_004372507	-
XM_004372519	TMEM70
XM_004372552	TRIM55
XM_004372554	TRIM55
XM_004372555	TRIM55
XM_004372587	TGS1
XM_004372616	NIPA2
XM_004372619	HERC2
XM_004372638	TJP1
XM_004372774	GBX1
XM_004372775	ASB10
XM_004372781	-
XM_004372798	LYST
XM_004372824	-
XM_004372852	SEC16B
XM_004372857	FAM20B
XM_004372900	LAMC2
XM_004372925	PTGS2
XM_004372945	PRDX6
XM_004372950	AXDND1
XM_004372958	CSMD3
XM_004372959	CSMD3
XM_004373010	EFR3A
XM_004373014	TG
XM_004373034	-
XM_004373035	-
XM_004373037	HHLA1
XM_004373051	GREB1
XM_004373073	IAH1
XM_004373097	NTSR2
XM_004373109	FAM110C
XM_004373119	HBZ
XM_004373136	RHBDL1
XM_004373146	TPSAB1
XM_004373170	SLC9A3R2
XM_004373171	SLC9A3R2
XM_004373173	TSC2
XM_004373197	-
XM_004373216	NMRAL1
XM_004373308	-
XM_004373321	SDR42E2
XM_004373335	EARS2
XM_004373370	MSLN
XM_004373381	PTX4
XM_004373396	BRICD5
XM_004373404	NTN3
XM_004373407	PDPK1
XM_004373410	-
XM_004373418	MMP25
XM_004373425	-
XM_004373435	RMI2
XM_004373461	-
XM_004373466	KANK1
XM_004373516	ACER2
XM_004373531	DMRT3
XM_004373543	-
XM_004373544	GLDC
XM_004373553	-
XM_004373568	HRASLS
XM_004373625	DIRC2
XM_004373627	DTX3L
XM_004373634	ILDR1
XM_004373635	ILDR1
XM_004373683	CCDC80
XM_004373684	CCDC80
XM_004373688	TMPRSS7
XM_004373721	PARP15
XM_004373726	ARGFX
XM_004373730	PLA1A
XM_004373736	BOC
XM_004373737	GTPBP8
XM_004373762	PARPBP
XM_004373781	-
XM_004373843	ANKRD54
XM_004373852	BAIAP2L2
XM_004373882	FAM83F
XM_004373909	-
XM_004373915	-
XM_004373921	-
XM_004373922	-
XM_004373925	-
XM_004373928	PPP1R1A
XM_004373975	SP7
XM_004374005	ANKS1B
XM_004374010	SPIC
XM_004374017	POLR3B
XM_004374018	-
XM_004374031	TMPRSS6
XM_004374049	CHADL
XM_004374050	-
XM_004374056	-
XM_004374057	-
XM_004374066	KRT79
XM_004374074	SLC16A3
XM_004374099	CARD14
XM_004374107	DNAH17
XM_004374134	UBE2O
XM_004374138	EVPL
XM_004374164	FADS6
XM_004374166	NAT9
XM_004374173	TTYH2
XM_004374194	RGS9
XM_004374210	SMURF2
XM_004374241	METTL2A
XM_004374269	-
XM_004374270	-
XM_004374348	PCYT2
XM_004374352	HGS
XM_004374355	TSPAN10
XM_004374366	CCDC40
XM_004374415	DNAI2
XM_004374446	KIF18B
XM_004374452	CD300LG
XM_004374454	SSBP2
XM_004374487	ANKDD1B
XM_004374513	NAIP
XM_004374530	CD180
XM_004374555	DIMT1
XM_004374620	ANXA2
XM_004374684	LCTL
XM_004374698	NOX5
XM_004374752	ULK3
XM_004374761	IMP3
XM_004374802	CLN6
XM_004374811	TMEM202
XM_004374812	HCN4
XM_004374816	CCDC33
XM_004374859	DCLRE1A
XM_004374936	EBF3
XM_004374942	DPYSL4
XM_004374950	-
XM_004374958	KCNK18
XM_004374988	TTC40
XM_004374992	VENTX
XM_004374997	CALY
XM_004375006	-
XM_004375007	-
XM_004375044	LNPEP
XM_004375084	MAP3K19
XM_004375085	MAP3K19
XM_004375093	LCT
XM_004375115	-
XM_004375181	SERTAD4
XM_004375201	IL20
XM_004375208	RASSF5
XM_004375227	CDK18
XM_004375243	NFASC
XM_004375244	NFASC
XM_004375267	CHI3L1
XM_004375283	UBE2T
XM_004375328	ZBTB41
XM_004375348	KISS1
XM_004375365	ORC4
XM_004375414	LY75
XM_004375436	UPP2
XM_004375447	PDE1A
XM_004375450	SSFA2
XM_004375465	TTN
XM_004375493	SCRN3
XM_004375508	DLX1
XM_004375511	METAP1D
XM_004375523	METTL8
XM_004375537	CCDC173
XM_004375555	XIRP2
XM_004375561	CSRNP3
XM_004375572	SCN3A
XM_004375635	-
XM_004375637	-
XM_004375737	-
XM_004375738	PHYHD1
XM_004375739	PHYHD1
XM_004375747	CRAT
XM_004375761	-
XM_004375772	POMT1
XM_004375808	-
XM_004375809	-
XM_004375811	-
XM_004375820	GPR144
XM_004375840	PRDM12
XM_004375865	COX20
XM_004375931	SPATA17
XM_004375951	NVL
XM_004375978	MYH4
XM_004375979	MYH4
XM_004376005	HES7
XM_004376007	ALOXE3
XM_004376008	ALOX12B
XM_004376012	KCNAB3
XM_004376036	CHRNB1
XM_004376049	SLC2A4
XM_004376078	VMO1
XM_004376110	FAM64A
XM_004376126	CAMKK1
XM_004376132	CTNS
XM_004376136	-
XM_004376153	DPH1
XM_004376158	PRPF8
XM_004376207	ARHGEF15
XM_004376215	FGF11
XM_004376247	TRPV1
XM_004376250	-
XM_004376252	-
XM_004376258	TLCD2
XM_004376267	NXN
XM_004376312	SLC11A1
XM_004376319	-
XM_004376320	-
XM_004376346	SPEG
XM_004376347	SPEG
XM_004376376	UNC80
XM_004376387	PRKAG3
XM_004376388	WNT6
XM_004376390	CRYBA2
XM_004376391	CCDC108
XM_004376393	RESP18
XM_004376410	ACSS1
XM_004376429	RIN2
XM_004376454	KIF16B
XM_004376523	EAPP
XM_004376530	HEATR5A
XM_004376532	STRN3
XM_004376566	DLEU7
XM_004376593	SIAH3
XM_004376604	LACC1
XM_004376626	OLFM4
XM_004376629	SERPINE3
XM_004376640	-
XM_004376661	EFCAB11
XM_004376664	GPR68
XM_004376718	DYNC1H1
XM_004376722	BEGAIN
XM_004376786	SYNE3
XM_004376802	ASPG
XM_004376803	KIF26A
XM_004376821	-
XM_004376822	GSPT2
XM_004376837	CACNA1F
XM_004376839	CACNA1F
XM_004376855	GRIPAP1
XM_004376869	GLOD5
XM_004376871	WAS
XM_004377017	SRSF4
XM_004377020	EPB41
XM_004377116	IL22RA1
XM_004377117	SRSF10
XM_004377118	SRSF10
XM_004377120	SRSF10
XM_004377133	ASAP3
XM_004377134	ASAP3
XM_004377135	TCEA3
XM_004377136	ZNF436
XM_004377197	IGSF21
XM_004377202	PADI4
XM_004377203	PADI3
XM_004377233	MFN2
XM_004377243	SMPDL3B
XM_004377245	FCN3
XM_004377252	CATSPER4
XM_004377260	MYOM3
XM_004377266	EPHA8
XM_004377268	HSPG2
XM_004377291	-
XM_004377297	MIIP
XM_004377313	SCN5A
XM_004377314	SCN5A
XM_004377315	SCN5A
XM_004377316	SCN5A
XM_004377326	MLH1
XM_004377334	PDCD6IP
XM_004377335	PDCD6IP
XM_004377345	TMPPE
XM_004377373	NGLY1
XM_004377374	NGLY1
XM_004377378	THRB
XM_004377387	TTC21A
XM_004377395	MYD88
XM_004377397	DLEC1
XM_004377407	-
XM_004377411	-
XM_004377438	MACC1
XM_004377451	IGF2BP3
XM_004377471	NFE2L3
XM_004377484	EVX1
XM_004377588	OTOF
XM_004377591	OTOF
XM_004377604	KHK
XM_004377613	CAD
XM_004377614	CAD
XM_004377622	ZNF513
XM_004377628	GCKR
XM_004377648	ALK
XM_004377662	GLDN
XM_004377671	MAPK6
XM_004377687	CENPO
XM_004377693	TRIM54
XM_004377695	-
XM_004377699	FAM179A
XM_004377706	CLEC3A
XM_004377785	NECAB2
XM_004377795	FAM92B
XM_004377797	-
XM_004377805	PABPN1L
XM_004377806	ACSF3
XM_004377807	SLC22A31
XM_004377859	DHX40
XM_004377884	LPO
XM_004377885	LPO
XM_004377888	-
XM_004377948	ITGA3
XM_004377950	DLX4
XM_004377987	CBX1
XM_004377988	NFE2L1
XM_004377989	NFE2L1
XM_004377990	NFE2L1
XM_004377991	CDK5RAP3
XM_004378036	PGAP3
XM_004378040	GRB7
XM_004378051	GSDMA
XM_004378052	GSDMA
XM_004378079	SMARCE1
XM_004378083	KRT26
XM_004378085	KRT28
XM_004378093	MRM1
XM_004378118	COPZ2
XM_004378121	GPR179
XM_004378163	-
XM_004378172	RETNLB
XM_004378290	DNAH7
XM_004378298	CASP10
XM_004378351	KEAP1
XM_004378352	PDE4A
XM_004378353	PDE4A
XM_004378356	PDE4A
XM_004378376	-
XM_004378378	-
XM_004378441	PLIN3
XM_004378469	TJP3
XM_004378486	THOP1
XM_004378490	GNG7
XM_004378522	WDR18
XM_004378532	POLRMT
XM_004378560	-
XM_004378563	-
XM_004378567	-
XM_004378575	-
XM_004378591	CAMSAP3
XM_004378597	TGFBR3L
XM_004378603	ANGPTL4
XM_004378620	TNFSF9
XM_004378663	-
XM_004378667	CSNK1G2
XM_004378672	ONECUT3
XM_004378677	PCSK4
XM_004378688	TMEM259
XM_004378689	ARID3A
XM_004378694	-
XM_004378695	PRSS57
XM_004378697	HCN2
XM_004378699	TPGS1
XM_004378733	EPHX4
XM_004378751	TMED5
XM_004378782	GBP1
XM_004378784	GBP5
XM_004378828	RPS3A
XM_004378831	DCLK2
XM_004378832	DCLK2
XM_004378833	DCLK2
XM_004378839	EDNRA
XM_004378847	MMAA
XM_004378897	ATRX
XM_004378910	ZCCHC5
XM_004378988	FOXN4
XM_004379001	-
XM_004379007	ACADS
XM_004379060	OAS2
XM_004379066	TRAFD1
XM_004379090	ANAPC5
XM_004379097	SEC14L4
XM_004379145	ARL14
XM_004379173	MME
XM_004379174	MME
XM_004379177	DHX36
XM_004379188	GPR171
XM_004379219	AADACL2
XM_004379283	SERPINB12
XM_004379288	SERPINB10
XM_004379289	SERPINB8
XM_004379292	CCDC11
XM_004379304	SERPINB4
XM_004379345	DDX25
XM_004379366	NRGN
XM_004379371	-
XM_004379373	-
XM_004379374	-
XM_004379385	FOXRED1
XM_004379404	PNPLA1
XM_004379409	SRSF3
XM_004379433	NFYA
XM_004379434	NFYA
XM_004379477	MRPL2
XM_004379526	-
XM_004379529	PLA2G7
XM_004379542	-
XM_004379544	TMEM217
XM_004379563	ABCC10
XM_004379571	GPR115
XM_004379591	STAG2
XM_004379592	STAG2
XM_004379596	-
XM_004379599	-
XM_004379612	AIFM1
XM_004379613	AIFM1
XM_004379655	-
XM_004379657	CCDC160
XM_004379715	FBXO18
XM_004379722	TUBAL3
XM_004379726	ACBD7
XM_004379740	RNF128
XM_004379743	MORC4
XM_004379744	MORC4
XM_004379754	MID2
XM_004379764	GUCY2F
XM_004379768	TMEM164
XM_004379803	WDR44
XM_004379830	NKAP
XM_004379835	-
XM_004379852	-
XM_004379880	MARS
XM_004379907	SDR9C7
XM_004379908	HSD17B6
XM_004379924	CS
XM_004379965	ITGA7
XM_004379966	ITGA7
XM_004380018	-
XM_004380020	PIM3
XM_004380023	MAPK12
XM_004380035	LRIG3
XM_004380040	-
XM_004380051	TTLL12
XM_004380054	PNPLA5
XM_004380063	GTSE1
XM_004380065	CELSR1
XM_004380076	TUBGCP6
XM_004380077	HDAC10
XM_004380088	-
XM_004380091	-
XM_004380105	P2RY4
XM_004380106	PDZD11
XM_004380116	-
XM_004380157	-
XM_004380235	CCDC109B
XM_004380256	RRH
XM_004380257	LRIT3
XM_004380260	LRRC14B
XM_004380276	ADAMTS16
XM_004380305	IRX1
XM_004380319	ITGA10
XM_004380320	ANKRD35
XM_004380325	-
XM_004380338	ZNF697
XM_004380343	SPAG17
XM_004380348	VTCN1
XM_004380376	AMPD1
XM_004380379	BCAS2
XM_004380383	AP4B1
XM_004380386	PTPN22
XM_004380397	ST7L
XM_004380413	CHI3L2
XM_004380414	CHI3L2
XM_004380416	DENND2D
XM_004380441	-
XM_004380448	PARP8
XM_004380473	DDX4
XM_004380474	DDX4
XM_004380475	DDX4
XM_004380487	ACTBL2
XM_004380502	-
XM_004380510	YME1L1
XM_004380572	MSRB2
XM_004380579	-
XM_004380581	-
XM_004380611	MEIS2
XM_004380612	RASGRP1
XM_004380680	TGM5
XM_004380681	TGM5
XM_004380685	TP53BP1
XM_004380692	PDIA3
XM_004380709	DUOX2
XM_004380716	RYR3
XM_004380738	SERINC4
XM_004380785	GUSB
XM_004380786	-
XM_004380819	EIF2AK1
XM_004380824	ZDHHC4
XM_004380831	ACTB
XM_004380843	FKBP6
XM_004380891	SLC14A1
XM_004380892	SLC14A1
XM_004380893	SLC14A2
XM_004380894	SETBP1
XM_004380959	-
XM_004380993	FAM83G
XM_004380994	PRPSAP2
XM_004381047	HSPA9
XM_004381062	TMEM173
XM_004381100	PCDHB2
XM_004381106	PCDHB16
XM_004381107	PCDHB11
XM_004381117	PCDHGA7; PCDHGA3; PCDHGB7; PCDHGC4
XM_004381277	CACNA2D4
XM_004381311	NTRK2
XM_004381313	NTRK2
XM_004381327	PTCH1
XM_004381334	SLC35D2
XM_004381350	PTP4A1
XM_004381357	COL19A1
XM_004381385	-
XM_004381404	DNAJC13
XM_004381406	ACAD11
XM_004381416	ANAPC13
XM_004381426	MSL2
XM_004381427	PCCB
XM_004381445	COPB2
XM_004381581	-
XM_004381628	MED25
XM_004381630	FUZ
XM_004381642	IRF3
XM_004381653	PIH1D1
XM_004381714	ACPT
XM_004381717	KLK5
XM_004381720	KLK10
XM_004381722	KLK14
XM_004381736	NLRP12
XM_004381737	MYADM
XM_004381739	CACNG7
XM_004381752	PPP1R12C
XM_004381768	NAT14
XM_004381785	GIPR
XM_004381787	RSPH6A
XM_004381813	-
XM_004381819	CCDC155
XM_004381834	NTN5
XM_004381838	GRIN2D
XM_004381839	TMEM143
XM_004381851	KLK8
XM_004381852	KLK11; KLK13
XM_004381856	IGLON5
XM_004381881	CACNG8
XM_004381899	PTPRH
XM_004381906	SBK2
XM_004381911	-
XM_004381912	RFPL4A
XM_004381915	NLRP4
XM_004381934	LAMTOR1
XM_004381947	RELT
XM_004381995	RSF1
XM_004381997	INTS4
XM_004382011	IL18BP
XM_004382027	TSKU
XM_004382038	FAM198B
XM_004382064	TDO2
XM_004382069	-
XM_004382088	SLC20A2
XM_004382089	SMIM19
XM_004382114	SFTPC
XM_004382120	PIWIL2
XM_004382132	ENTPD4
XM_004382170	DPYSL2
XM_004382171	DPYSL2
XM_004382182	ESCO2
XM_004382204	-
XM_004382205	FAM167A
XM_004382213	-
XM_004382250	FETUB
XM_004382263	THPO
XM_004382279	ECE2
XM_004382289	DVL3
XM_004382291	HTR3E
XM_004382293	ABCC5
XM_004382325	MFN1
XM_004382339	-
XM_004382342	MCF2L2
XM_004382359	-
XM_004382361	FAM115C
XM_004382364	CASP2
XM_004382383	MKRN1
XM_004382415	-
XM_004382449	ADCK2
XM_004382456	CLEC2L
XM_004382478	EXPH5
XM_004382514	ANKK1
XM_004382524	-
XM_004382527	CARD18
XM_004382534	-
XM_004382542	TTC12
XM_004382586	NRCAM
XM_004382620	LAMB4
XM_004382624	GCC1
XM_004382659	AHCYL2
XM_004382674	CPA4
XM_004382675	CPA4
XM_004382678	CEP41
XM_004382680	MEST
XM_004382681	MEST
XM_004382682	MEST
XM_004382683	MEST
XM_004382694	CNOT4
XM_004382695	CNOT4
XM_004382700	KCP
XM_004382702	TSGA13
XM_004382728	SERINC1
XM_004382753	TRDN
XM_004382755	GPRC6A
XM_004382767	PDLIM3
XM_004382768	PDLIM3
XM_004382769	PDLIM3
XM_004382770	PDLIM3
XM_004382787	MSR1
XM_004382801	MTNR1A
XM_004382807	SLC7A2
XM_004382809	FGF20
XM_004382868	RS1
XM_004382880	NOA1
XM_004382889	NMU
XM_004382978	DTNBP1
XM_004383021	FASTKD5
XM_004383049	TRMT6
XM_004383054	PLCB1
XM_004383055	PLCB1
XM_004383059	JAG1
XM_004383071	ADAM33
XM_004383074	AP5S1
XM_004383085	ANKEF1
XM_004383098	HNRPDL
XM_004383099	HNRPDL
XM_004383125	SHROOM3
XM_004383141	-
XM_004383142	-
XM_004383146	SCD5
XM_004383179	KCNMA1
XM_004383205	KAT6B
XM_004383206	KAT6B
XM_004383207	KAT6B
XM_004383208	ADK
XM_004383230	MSS51
XM_004383272	SLC29A3
XM_004383305	-
XM_004383332	ENAM
XM_004383334	ODAM
XM_004383336	-
XM_004383356	AMBN
XM_004383367	TMPRSS11F
XM_004383381	DCTN6
XM_004383414	-
XM_004383425	PROSC
XM_004383432	ADAM32
XM_004383496	-
XM_004383518	ZFYVE28
XM_004383533	GAK
XM_004383549	SORCS2
XM_004383555	HMX1
XM_004383566	NAT8L
XM_004383628	-
XM_004383630	-
XM_004383637	MTL5
XM_004383659	RAD9A
XM_004383702	B3GNT1
XM_004383729	FAM89B
XM_004383738	CDC42EP2
XM_004383739	POLA2
XM_004383771	SLC22A12
XM_004383784	GPR137
XM_004383811	RTN3
XM_004383831	TAF6L
XM_004383861	DAGLA
XM_004383873	-
XM_004383888	LRP5
XM_004383890	TBX10
XM_004383892	-
XM_004383903	CD248
XM_004383906	CST6
XM_004383915	KCNK7
XM_004383931	-
XM_004383948	VWCE
XM_004383949	AMPH
XM_004383950	AMPH
XM_004383963	STK17A
XM_004383968	MPLKIP
XM_004383974	-
XM_004384041	TRIM38
XM_004384053	NIP7
XM_004384074	COG8
XM_004384100	METTL11B
XM_004384103	-
XM_004384105	FMO1
XM_004384108	MYOC
XM_004384118	TAF5L
XM_004384128	GORAB
XM_004384130	FMO3
XM_004384132	URB2
XM_004384135	RHOU
XM_004384150	-
XM_004384161	ZIC2
XM_004384167	ITGBL1
XM_004384168	ITGBL1
XM_004384201	PLEKHG7
XM_004384217	NOL8
XM_004384218	ECM2
XM_004384219	ECM2
XM_004384236	-
XM_004384237	-
XM_004384242	-
XM_004384246	FGD3
XM_004384256	-
XM_004384268	LOX
XM_004384280	CSNK1G3
XM_004384281	CSNK1G3
XM_004384312	WRAP73
XM_004384318	MMEL1
XM_004384356	RFXANK
XM_004384398	FCHO1
XM_004384449	-
XM_004384453	MEGF6
XM_004384461	MMP23B
XM_004384463	VWA1
XM_004384471	B3GALT6
XM_004384475	RNF223
XM_004384484	HAPLN4
XM_004384490	GDF1
XM_004384506	UNC13A
XM_004384514	NWD1
XM_004384519	-
XM_004384521	-
XM_004384527	NOTCH3
XM_004384539	SENP1
XM_004384570	PPHLN1
XM_004384571	PPHLN1
XM_004384572	PPHLN1
XM_004384573	PPHLN1
XM_004384591	-
XM_004384593	-
XM_004384638	PTPRQ
XM_004384700	FBXL21
XM_004384767	SHROOM1
XM_004384777	-
XM_004384786	S100B
XM_004384820	-
XM_004384843	COL6A2
XM_004384857	PFKL
XM_004384858	AIRE
XM_004384870	TFF2
XM_004384917	SH3TC2
XM_004384918	ADRB2
XM_004384923	FBXO38
XM_004384980	ARL6IP4
XM_004385057	P2RX2
XM_004385130	TNFRSF9
XM_004385159	CASZ1
XM_004385176	SLC2A7
XM_004385178	H6PD
XM_004385188	ASMT
XM_004385217	PLCXD1
XM_004385244	PRLR
XM_004385257	-
XM_004385266	HACL1
XM_004385269	HACL1
XM_004385292	EFHB
XM_004385299	ELMO1
XM_004385302	ANLN
XM_004385313	NPSR1
XM_004385314	BMPER
XM_004385329	AQP1
XM_004385330	AQP1
XM_004385336	CCDC129
XM_004385350	CRYBA1
XM_004385368	PROCA1
XM_004385373	SPAG5
XM_004385381	TNFAIP1
XM_004385415	TMEM132E
XM_004385436	CCL16
XM_004385440	DHRS13
XM_004385457	RAD51D
XM_004385460	-
XM_004385472	UCP1
XM_004385524	EED
XM_004385567	FOLR4
XM_004385573	TMEFF2
XM_004385586	OSGEPL1
XM_004385652	DDX6
XM_004385655	PHLDB1
XM_004385656	PHLDB1
XM_004385672	MPZL2
XM_004385687	APOC3
XM_004385695	CCDC153
XM_004385704	TMPRSS13
XM_004385709	APOA5
XM_004385748	OLFML2B
XM_004385754	UAP1
XM_004385772	MAEL
XM_004385773	MAEL
XM_004385781	-
XM_004385786	PTPRM
XM_004385820	-
XM_004385859	MMP8
XM_004385954	-
XM_004385965	NUDT1
XM_004385966	FTSJ2
XM_004385981	UPK3BL
XM_004386006	STMN2
XM_004386033	RXFP2
XM_004386037	KL
XM_004386041	-
XM_004386048	ME1
XM_004386089	AEBP1
XM_004386110	SYT15
XM_004386112	CAMK2B
XM_004386151	ACN9
XM_004386152	-
XM_004386160	SLC2A11
XM_004386181	-
XM_004386185	AIFM3
XM_004386206	-
XM_004386208	SUSD2
XM_004386210	ADORA2A
XM_004386236	DMD
XM_004386247	MPP7
XM_004386257	ZEB1
XM_004386309	-
XM_004386318	-
XM_004386325	BMX
XM_004386366	EGFL6
XM_004386375	AIFM2
XM_004386438	RAB3IP
XM_004386468	TRAF3IP1
XM_004386469	TRAF3IP1
XM_004386472	OTOS
XM_004386505	-
XM_004386507	-
XM_004386509	DUSP28
XM_004386515	ANO7
XM_004386526	SH2D4B
XM_004386529	FAM213A
XM_004386541	AASS
XM_004386590	CA13
XM_004386607	SH2B1
XM_004386646	ASPHD1
XM_004386654	PAGR1
XM_004386693	PRSS36
XM_004386694	PRSS36
XM_004386695	FUS
XM_004386709	MCM7
XM_004386738	SLC12A9
XM_004386740	SRRT
XM_004386749	NAT16
XM_004386757	SBK1
XM_004386771	ZNF785
XM_004386791	-
XM_004386803	METTL14
XM_004386808	FABP2
XM_004386811	-
XM_004386828	BEND6
XM_004386835	GFRAL
XM_004386851	IL2
XM_004386904	DSG2
XM_004386905	DSG3
XM_004386939	SLC27A5
XM_004386943	A1BG
XM_004386967	SCAF4
XM_004386993	OLIG1
XM_004387005	UNC5C
XM_004387048	PLEKHB2
XM_004387052	CFC1B
XM_004387059	ZSCAN26
XM_004387075	-
XM_004387077	-
XM_004387079	ZSCAN31
XM_004387090	-
XM_004387091	-
XM_004387100	-
XM_004387113	-
XM_004387114	-
XM_004387132	-
XM_004387138	RNF39
XM_004387141	TRIM15
XM_004387167	-
XM_004387177	-
XM_004387184	-
XM_004387190	-
XM_004387193	-
XM_004387196	-
XM_004387197	-
XM_004387225	GNB3
XM_004387233	ENO2
XM_004387255	A2ML1
XM_004387262	CD27
XM_004387264	NCAPD2
XM_004387277	C3AR1
XM_004387283	MFAP5
XM_004387311	ZNF407
XM_004387313	FAM69C
XM_004387330	GSG1
XM_004387331	GSG1
XM_004387334	ATF7IP
XM_004387335	GUCY2C
XM_004387365	SLC45A4
XM_004387380	FAM83H
XM_004387381	SCRIB
XM_004387395	MAF1
XM_004387396	-
XM_004387397	HSF1
XM_004387403	PPP1R16A
XM_004387404	GPT
XM_004387414	-
XM_004387420	LY6D
XM_004387427	MROH6
XM_004387437	FAM203A
XM_004387448	MFSD3
XM_004387475	SH2D7
XM_004387478	ADAMTS7
XM_004387510	-
XM_004387513	-
XM_004387523	RPS6KC1
XM_004387533	BATF3
XM_004387543	NEK2
XM_004387630	TMEM211
XM_004387639	SRRD
XM_004387645	CD82
XM_004387686	PACSIN3
XM_004387723	-
XM_004387733	-
XM_004387734	-
XM_004387735	-
XM_004387753	MOB3B
XM_004387799	COG4
XM_004387823	CFDP1
XM_004387835	HYDIN
XM_004387882	-
XM_004387884	FSCB
XM_004387886	NIPBL
XM_004387893	DAB2
XM_004387915	MYLK4
XM_004387917	GREB1L
XM_004387919	SNRPD1
XM_004387932	HRH4
XM_004387956	MAPK8
XM_004387959	ZNF488
XM_004387980	SPATA31C1
XM_004387992	ETS2
XM_004388014	INHBB
XM_004388019	-
XM_004388020	-
XM_004388064	AKNAD1
XM_004388094	ZNF146
XM_004388140	CAPN12
XM_004388149	MRPS12
XM_004388153	LRFN1
XM_004388160	TIMM50
XM_004388179	SYNE4
XM_004388183	NPHS1
XM_004388184	-
XM_004388191	FFAR1
XM_004388235	POLR1A
XM_004388239	-
XM_004388248	DNAH6
XM_004388256	ATOH8
XM_004388265	TRABD2A
XM_004388266	LALBA
XM_004388287	MLL2
XM_004388355	-
XM_004388363	KRT82
XM_004388364	KRT6B
XM_004388365	KRT5
XM_004388369	KRT73
XM_004388370	-
XM_004388375	-
XM_004388381	AQP6
XM_004388390	KRT72
XM_004388398	N6AMT2
XM_004388416	BACH2
XM_004388457	ANXA2R
XM_004388526	GBA
XM_004388534	KRTCAP2
XM_004388544	ADAM15
XM_004388567	-
XM_004388568	-
XM_004388589	DENND4B
XM_004388601	S100A3
XM_004388602	S100A4
XM_004388605	S100A7
XM_004388606	-
XM_004388608	PRR9
XM_004388631	-
XM_004388635	S100A2
XM_004388677	MED22
XM_004388690	SNAPC4
XM_004388693	QSOX2
XM_004388704	ADAMTS13
XM_004388734	-
XM_004388735	-
XM_004388779	LYPD5
XM_004388784	ZFP112
XM_004388790	APOC2
XM_004388801	TMEM91
XM_004388810	-
XM_004388815	CADM4
XM_004388842	HAPLN1
XM_004388846	RAB28
XM_004388850	ANAPC1
XM_004388867	NT5DC4
XM_004388869	IL1F10
XM_004388905	GLRA4
XM_004388931	LPIN2
XM_004388950	-
XM_004388964	-
XM_004389013	MMRN1
XM_004389015	EPHA6
XM_004389025	GNPDA2
XM_004389034	-
XM_004389035	-
XM_004389043	TPP1
XM_004389080	-
XM_004389081	-
XM_004389082	-
XM_004389095	-
XM_004389098	-
XM_004389100	UBQLNL
XM_004389102	-
XM_004389105	-
XM_004389106	-
XM_004389113	-
XM_004389127	FGD1
XM_004389129	ITIH6
XM_004389135	PFKFB1
XM_004389161	-
XM_004389174	-
XM_004389184	PRG2
XM_004389185	PRG2
XM_004389189	UBE2L6
XM_004389200	-
XM_004389203	-
XM_004389209	-
XM_004389214	-
XM_004389231	-
XM_004389233	-
XM_004389241	-
XM_004389245	-
XM_004389246	-
XM_004389247	-
XM_004389254	-
XM_004389256	-
XM_004389257	-
XM_004389263	NTS
XM_004389266	LRRIQ1
XM_004389288	GIF
XM_004389293	-
XM_004389298	FAM111A
XM_004389302	LPXN
XM_004389304	-
XM_004389305	-
XM_004389311	TMEM132A
XM_004389334	-
XM_004389336	-
XM_004389340	-
XM_004389349	-
XM_004389367	-
XM_004389371	RNH1
XM_004389399	NLRP6
XM_004389400	ATHL1
XM_004389402	B4GALNT4
XM_004389410	CDHR5
XM_004389415	PNPLA2
XM_004389421	BRSK2
XM_004389429	MRPL23
XM_004389436	-
XM_004389476	SAG
XM_004389508	NEU2
XM_004389513	-
XM_004389522	TCHHL1
XM_004389565	ANXA9
XM_004389576	ADAMTSL4
XM_004389587	APH1A
XM_004389624	-
XM_004389629	CTTNBP2
XM_004389642	ANKRD7
XM_004389650	LRRD1
XM_004389667	CCDC111
XM_004389676	WWC2
XM_004389678	-
XM_004389724	NDUFB7
XM_004389726	-
XM_004389742	GCDH
XM_004389747	PRDX2
XM_004389776	DAND5
XM_004389804	WDR46
XM_004389845	RPL10A
XM_004389848	SYNGAP1
XM_004389873	CENPJ
XM_004389930	RBM23
XM_004389938	CMTM5
XM_004389949	IL1RAPL1
XM_004389974	ZBTB7C
XM_004389988	TMEM253
XM_004389995	SLC39A2
XM_004389998	-
XM_004390015	RNASE9
XM_004390018	TEP1
XM_004390032	DNAJB3
XM_004390042	DOK6
XM_004390043	CNGA2
XM_004390049	PRRG3
XM_004390085	CLDN5
XM_004390117	IMPG1
XM_004390129	-
XM_004390145	HERC5
XM_004390147	PKD2
XM_004390155	TMEM30A
XM_004390181	PFDN2
XM_004390184	PVRL4
XM_004390185	PVRL4
XM_004390205	PIGM
XM_004390225	IGSF9
XM_004390250	YARS2
XM_004390272	AOC3
XM_004390308	DHX58
XM_004390329	KRT35
XM_004390335	AOC2
XM_004390345	HCRT
XM_004390352	KRT19
XM_004390353	KRT32
XM_004390354	KRT37
XM_004390365	ABCF1
XM_004390404	KLHL8
XM_004390422	LAMTOR5
XM_004390424	SLC6A17
XM_004390434	-
XM_004390435	-
XM_004390439	GSTM3
XM_004390457	-
XM_004390487	-
XM_004390490	-
XM_004390492	NGDN
XM_004390494	THTPA
XM_004390497	LRRC16B
XM_004390504	DCAF11
XM_004390522	TINF2
XM_004390523	TGM1
XM_004390526	CIDEB
XM_004390529	ADCY4
XM_004390534	NFATC4
XM_004390536	NFATC4
XM_004390537	NYNRIN
XM_004390572	PDZD4
XM_004390576	RENBP
XM_004390597	G6PD
XM_004390612	DNASE1L1
XM_004390645	-
XM_004390653	EIF2AK3
XM_004390667	NDOR1
XM_004390689	CACNA1B
XM_004390706	ABCA2
XM_004390766	EHMT2
XM_004390793	GPSM3
XM_004390794	NOTCH4
XM_004390816	MGST1
XM_004390828	GLYATL3
XM_004390829	CENPQ
XM_004390851	LTBP4
XM_004390866	SPTBN4
XM_004390869	TTC9B
XM_004390904	-
XM_004390934	ACO1
XM_004390939	-
XM_004390944	-
XM_004390959	-
XM_004390965	-
XM_004391000	-
XM_004391007	-
XM_004391027	-
XM_004391030	-
XM_004391032	-
XM_004391044	STYK1
XM_004391046	-
XM_004391054	-
XM_004391067	C8G
XM_004391084	-
XM_004391098	-
XM_004391102	-
XM_004391116	-
XM_004391117	-
XM_004391134	-
XM_004391136	-
XM_004391140	-
XM_004391155	-
XM_004391161	-
XM_004391186	-
XM_004391188	-
XM_004391206	CST3
XM_004391211	DSC3
XM_004391215	KISS1R
XM_004391221	SEBOX
XM_004391224	CRYGN
XM_004391227	FOXR2
XM_004391229	TLR1
XM_004391233	MUC21
XM_004391236	PCDHB3
XM_004391238	KRT74
XM_004391239	KRT77
XM_004391242	PCDHA4
XM_004391244	CALML6
XM_004391251	BOLA2B
XM_004391252	NKAPL
XM_004391253	ATP5SL
XM_004391254	CHIT1
XM_004391255	RNASE8
XM_004391258	RSU1
XM_004391269	MTNR1B
XM_004391274	KRT2
XM_004391280	CUBN
XM_004391281	FPR2
XM_004391284	ANG
XM_004391289	NPFFR2
XM_004391290	RFPL4B
XM_004391296	MSMO1
XM_004391297	NAT6
XM_004391299	UXT
XM_004391310	RAB2B
XM_004391312	MPZL1
XM_004391315	TDRD10
XM_004391320	NPBWR1
XM_004391330	TAAR5
XM_004391347	GPR111
XM_004391349	SULT6B1
XM_004391351	-
XM_004391354	-
XM_004391356	USP51
XM_004391369	MMP12
XM_004391377	SPTY2D1
XM_004391384	KCNK1
XM_004391392	TNRC18
XM_004391407	TAAR9
XM_004391410	DPPA2
XM_004391411	ARMCX5
XM_004391415	DHRS2
XM_004391423	FAM120C
XM_004391425	ZSCAN30
XM_004391427	CHAC1
XM_004391429	GRIN3B
XM_004391435	NAT8B
XM_004391441	GPRIN1
XM_004391443	WBSCR27
XM_004391450	ATP6AP1L
XM_004391451	SLC10A5
XM_004391453	TPPP2
XM_004391454	ENPP7
XM_004391456	APOBEC4
XM_004391457	CEACAM20
XM_004391459	LDLRAD2
XM_004391460	TIFAB
XM_012554110	FAXDC2
XM_012554126	-
XM_012554130	RPUSD3
XM_012554136	CCDC37
XM_012554137	IFRD2
XM_012554141	DCT
XM_012554147	-
XM_012554155	-
XM_012554158	IRG1
XM_012554159	CTRL
XM_012554161	CKLF
XM_012554164	CNGB1
XM_012554167	-
XM_012554169	CEP89
XM_012554170	HYAL1
XM_012554185	HAS3
XM_012554195	CDH5
XM_012554198	ZFYVE20
XM_012554215	-
XM_012554220	-
XM_012554225	TFAP2E
XM_012554226	CSMD2
XM_012554228	-
XM_012554229	-
XM_012554231	-
XM_012554256	-
XM_012554276	AGBL4
XM_012554300	BEST4
XM_012554314	RHBDL2
XM_012554317	-
XM_012554321	-
XM_012554329	-
XM_012554333	-
XM_012554338	-
XM_012554363	UBAP2
XM_012554383	DFNB31
XM_012554384	-
XM_012554388	ZCCHC7
XM_012554392	-
XM_012554393	-
XM_012554396	-
XM_012554398	-
XM_012554400	-
XM_012554401	CCDC107
XM_012554402	-
XM_012554406	-
XM_012554434	TRPA1
XM_012554457	FAM189A1
XM_012554477	ATG9B
XM_012554495	PCNXL2
XM_012554497	TRIM67
XM_012554514	DARS2
XM_012554522	-
XM_012554525	-
XM_012554541	HAS2
XM_012554554	DLGAP2
XM_012554557	TTLL2
XM_012554558	-
XM_012554578	TPSB2
XM_012554580	CCDC154
XM_012554584	FNDC1
XM_012554585	PKD1
XM_012554593	SRRM2
XM_012554612	-
XM_012554614	-
XM_012554619	-
XM_012554625	RTP3
XM_012554638	MGRN1
XM_012554644	GRIN2A
XM_012554666	RHBDL1
XM_012554674	UBALD1
XM_012554676	-
XM_012554692	PRSS50
XM_012554705	-
XM_012554718	TTC39B
XM_012554719	ELAVL2
XM_012554721	FOCAD
XM_012554732	MFI2
XM_012554739	MUC13
XM_012554748	-
XM_012554751	-
XM_012554756	-
XM_012554793	STAB2
XM_012554795	CKAP4
XM_012554814	-
XM_012554816	-
XM_012554822	-
XM_012554826	-
XM_012554838	-
XM_012554839	-
XM_012554850	PHF10
XM_012554852	-
XM_012554862	-
XM_012554864	-
XM_012554870	ISX
XM_012554871	-
XM_012554880	GPS1
XM_012554882	NOTUM
XM_012554886	ENDOV
XM_012554894	-
XM_012554900	GGA3
XM_012554930	-
XM_012554932	-
XM_012554936	LAMA2
XM_012554942	ADAM11
XM_012554962	-
XM_012554964	GAA
XM_012555026	IGDCC4
XM_012555033	ITGA11
XM_012555040	-
XM_012555043	-
XM_012555044	-
XM_012555104	PNLIPRP1
XM_012555110	-
XM_012555113	-
XM_012555126	LRRC27
XM_012555129	-
XM_012555153	PLEKHS1
XM_012555170	-
XM_012555176	NCKAP5
XM_012555177	-
XM_012555184	MAP3K19
XM_012555185	MAP3K19
XM_012555189	FAM184B
XM_012555191	KCNIP4
XM_012555198	CCDC149
XM_012555202	-
XM_012555216	OPTC
XM_012555221	LAD1
XM_012555223	-
XM_012555224	CFHR2
XM_012555235	CAMK1G
XM_012555245	ETNK2
XM_012555256	-
XM_012555286	-
XM_012555289	MYO3B
XM_012555290	LRP2
XM_012555295	SCN3A
XM_012555301	PDE1A
XM_012555316	-
XM_012555324	-
XM_012555325	-
XM_012555326	-
XM_012555329	-
XM_012555330	-
XM_012555333	-
XM_012555391	HMCN2
XM_012555403	-
XM_012555404	-
XM_012555409	-
XM_012555411	-
XM_012555413	CAPN8
XM_012555414	HHIPL2
XM_012555416	LYPLAL1
XM_012555429	MIA3
XM_012555436	-
XM_012555441	-
XM_012555448	DNAH9
XM_012555450	-
XM_012555451	MYH13
XM_012555455	-
XM_012555456	ALOX15B
XM_012555459	CXCL16
XM_012555469	-
XM_012555473	-
XM_012555477	FAM57A
XM_012555479	MYH4
XM_012555504	SHBG
XM_012555505	SHBG
XM_012555506	SHBG
XM_012555529	-
XM_012555555	ABCA12
XM_012555558	PAX3
XM_012555577	NKX2-4
XM_012555588	-
XM_012555600	-
XM_012555604	-
XM_012555605	MLNR
XM_012555631	CATSPERB
XM_012555634	-
XM_012555639	-
XM_012555645	-
XM_012555657	-
XM_012555710	-
XM_012555740	-
XM_012555754	SLC9A4
XM_012555775	RNF149
XM_012555778	NPAS2
XM_012555779	SRSF10
XM_012555780	SRSF10
XM_012555796	ARHGEF19
XM_012555822	SCN5A
XM_012555823	SCN5A
XM_012555841	ZNF2
XM_012555847	-
XM_012555854	CRHR2
XM_012555876	-
XM_012555887	TRMT2B
XM_012555890	GPR113
XM_012555893	-
XM_012555908	EIF2B4
XM_012555913	ACOX2
XM_012555919	-
XM_012555923	PKD1L2
XM_012555924	ATP2C2
XM_012555926	-
XM_012555928	TBC1D8
XM_012555949	-
XM_012555950	-
XM_012555953	-
XM_012555954	GSDMB
XM_012555979	CA10
XM_012555980	FER1L5
XM_012556009	-
XM_012556010	GSDMA
XM_012556018	MRPS23
XM_012556019	LRRC3C
XM_012556025	-
XM_012556045	-
XM_012556046	ICOS
XM_012556074	-
XM_012556075	-
XM_012556082	-
XM_012556088	-
XM_012556091	-
XM_012556121	-
XM_012556177	STXBP2
XM_012556186	-
XM_012556188	-
XM_012556199	-
XM_012556200	CD320
XM_012556207	-
XM_012556238	-
XM_012556240	NR3C2
XM_012556261	-
XM_012556268	-
XM_012556279	CCDC63
XM_012556310	RBM19
XM_012556317	FAM178B
XM_012556326	-
XM_012556331	PLSCR4
XM_012556349	PLSCR5
XM_012556352	-
XM_012556354	-
XM_012556362	TNFRSF11A
XM_012556364	-
XM_012556390	-
XM_012556410	-
XM_012556416	-
XM_012556417	KIF6
XM_012556435	DLK2
XM_012556448	SLC25A27
XM_012556461	-
XM_012556465	PNPLA1
XM_012556467	-
XM_012556470	-
XM_012556472	-
XM_012556499	-
XM_012556507	-
XM_012556514	-
XM_012556516	CHRDL1
XM_012556517	-
XM_012556530	-
XM_012556542	EFCAB6
XM_012556544	-
XM_012556579	PLXNB2
XM_012556585	-
XM_012556593	-
[truncated: 3,870 more rows]
