# Supplementary material for: Steller’s sea cow genome suggests this species began going extinct before the arrival of Paleolithic humans
Source: Nat Commun. 2021 Apr 13;12:2215. doi: 10.1038/s41467-021-22567-5 (PMC8044168; doi:10.1038/s41467-021-22567-5)
Supplement: Supplementary file 8 — Supplementary Data 4 [file 41467_2021_22567_MOESM8_ESM.xlsx]

## Sheet: Loci under positive selection
GenBank Nucleotide Accession	Gene Synonyms	dN/dS
XM_004376092	PFN1	15
XM_004389184	PRG2	14.5
XM_004377294	AADACL4	13
XM_023725579	MCPH1	13
XM_004381183	RHNO1	13
XM_023735681	RHNO1	13
XM_004389185	PRG2	12.5
XM_004389319	MS4A13	12
XM_004391269	MTNR1B	12
XM_023724959	RNASE6	12
XM_004389996	RNASE6	11
XM_004370561	SLPI	11
XM_023734881	CD2	10.5
XM_004377524	ARMCX6	10
XM_023739694	CCL23	10
XM_004380433	CD2	10
XM_023727473	HEMGN	10
XM_012555748	NPPB	10
XM_004387370	PSCA	10
XM_023725577	MCPH1	9.66667
XM_023741557	CLEC2B	9
XM_004376229	INCA1	9
XM_023731032	INCA1	9
XM_023741549	KLRB1	9
XM_004391338	RNASE1	9
XM_004374480	S100Z	9
XM_004378460	SIRT6	9
XM_004378461	SIRT6	9
XM_004387645	CD82	8.5
XM_023741809	CD82	8.5
XM_023741810	CD82	8.5
XM_004370568	R3HDML	8.5
XM_004381416	ANAPC13	8
XM_023725587	CRISP3	8
XM_004370600	DEFB129	8
XM_023739857	FAS	8
XM_004381817	FLT3LG	8
XM_004391368	GLYATL2	8
XM_004385111	HES2	8
XM_023725578	MCPH1	8
XM_012554314	RHBDL2	8
XM_023733119	SIRT6	8
XM_023737805	STAP1	8
XM_004379967	METTL7B	7.5
XM_004389579	ECM1	7.4
XM_023734882	CD2	7.33333
XM_023730292	CD46	7.2
XM_023730293	CD46	7.2
XM_004391419	ATP6V1G3	7
XM_004388763	CNFN	7
XM_004383131	CXCL10	7
XM_004388868	IL36A	7
XM_023736172	KLK12	7
XM_004384949	PLAC8L1	7
XM_023740409	RWDD2A	7
XM_023737806	STAP1	7
XM_023737807	STAP1	7
XM_023739349	ZBTB38	7
XM_004391457	CEACAM20	6.75
XM_023725576	MCPH1	6.5
XM_004388457	ANXA2R	6.33333
XM_023730915	CNST	6.33333
XM_023730288	CD46	6.16667
XM_023729555	NAIP	6.125
XM_012559469	ANP32E	6
XM_023737645	BTC	6
XM_023730291	CD46	6
XM_023741811	CD82	6
XM_004377687	CENPO	6
XM_023741554	CLEC2D	6
XM_023736867	CLEC5A	6
XM_004388764	CNFN	6
XM_004390618	COMMD8	6
XM_023731512	CYSLTR2	6
XM_023738284	DRAP1	6
XM_023733144	FGF22	6
XM_004377714	GCSH	6
XM_023739883	HIBCH	6
XM_023735845	HSD17B3	6
XM_023743199	MS4A10	6
XM_004383334	ODAM	6
XM_023732848	TEX261	6
XM_023739871	TMEM194B	6
XM_023739872	TMEM194B	6
XM_004385130	TNFRSF9	6
XM_012554335	ZNF35; ZNF502	6
XM_023730289	CD46	5.83333
XM_023730290	CD46	5.83333
XM_023732962	SGOL2	5.8
XM_004387884	FSCB	5.75
XM_023740981	MUC3A	5.75
XM_023729053	APOBEC3F	5.66667
XM_023730916	CNST	5.66667
XM_004385605	TMEM194B	5.66667
XM_023729269	CD300A	5.5
XM_023729270	CD300A	5.5
XM_023739952	CD3E	5.5
XM_023739953	CD3E	5.5
XM_012557311	CLEC5A	5.5
XM_004383906	CST6	5.5
XM_023739884	HIBCH	5.5
XM_023730500	HOXD9	5.5
XM_004388185	IGFLR1	5.5
XM_023725580	MCPH1	5.4
XM_023736173	NKG7	5.33333
XM_004383127	STBD1	5.33333
XM_004381717	KLK5	5.25
XM_023724711	AGPAT9	5
XM_023735715	BID	5
XM_004384173	BIVM	5
XM_023738540	BIVM	5
XM_004374282	CCDC103	5
XM_004389667	CCDC111	5
XM_004368521	CCDC36	5
XM_023734843	CD160	5
XM_023727532	CD72	5
XM_012554161	CKLF	5
XM_023741555	CLEC2D	5
XM_004379203	CPA3	5
XM_023737479	DTNBP1	5
XM_023731473	FAM177A1	5
XM_023731474	FAM177A1	5
XM_023734322	FAM188A	5
XM_023734323	FAM188A	5
XM_023734827	FAM19A3	5
XM_023732393	FAM228A	5
XM_004377245	FCN3	5
XM_004383883	FGF19	5
XM_023734130	FKBP5	5
XM_023729152	G6PC3	5
XM_004378906	HMGN5	5
XM_004390150	HSD17B11	5
XM_023734319	IL15RA	5
XM_004378130	KRT20	5
XM_004383083	LAMP5	5
XM_012559901	MRPS18C	5
XM_023726386	NPC2	5
XM_004386654	PAGR1	5
XM_023728747	PIGX	5
XM_023731855	PLP2	5
XM_004390791	RNF5	5
XM_004385363	RPL23A	5
XM_023739630	RPL23A	5
XM_004388601	S100A3	5
XM_004377665	SCG3	5
XM_023741035	SPN	5
XM_004373658	TIMMDC1	5
XM_004370609	TMEM74B	5
XM_004371791	TSPAN1	5
XM_023725751	ZNF345; ZNF570	5
XM_004374513	NAIP	4.75
XM_023729551	NAIP	4.75
XM_023729552	NAIP	4.75
XM_023729554	NAIP	4.75
XM_023737000	NXPE2	4.75
XM_023733486	MAP9	4.66667
XM_004385313	NPSR1	4.66667
XM_012558111	NPSR1	4.6
XM_004370426	ASIP	4.5
XM_004376605	CCDC122	4.5
XM_023731610	CCDC122	4.5
XM_004370829	CNBD1	4.5
XM_004372551	CRH	4.5
XM_023731837	DGKK	4.5
XM_004382697	LEP	4.5
XM_023725142	LY9	4.5
XM_023725144	LY9	4.5
XM_004379104	MMAB	4.5
XM_023729556	NAIP	4.5
XM_004378962	PIK3IP1	4.5
XM_023730319	PPP1R15B	4.5
XM_004389919	PPP1R3E	4.5
XM_004388443	SEPP1	4.5
XM_023737558	SLX4IP	4.5
XM_023737305	THEGL	4.5
XM_023735200	TMEM62	4.5
XM_023727597	TSTD3	4.5
XM_004376230	ZNF232	4.5
XM_023725151	CD244	4.4
XM_023730993	CLEC10A	4.4
XM_012555459	CXCL16	4.4
XM_004391278	ZNF280A	4.4
XM_004391456	APOBEC4	4.33333
XM_023732158	DDI2; RSC1A1	4.33333
XM_023732159	DDI2; RSC1A1	4.33333
XM_023732160	DDI2; RSC1A1	4.33333
XM_023725373	DHRS1	4.33333
XM_023729052	APOBEC3F	4.25
XM_004369379	GKN1	4.25
XM_012557602	IFIT2	4.25
XM_012557459	TGM3	4.25
XM_012554979	TMEM235	4.25
XM_004389578	ECM1	4.2
XM_004389317	MS4A18	4.2
XM_023727335	SPAG8	4.2
XM_023741392	TRIM31	4.2
XM_004391252	NKAPL	4.14286
XM_004391423	FAM120C	4.1
XM_023725141	LY9	4.1
XM_023736594	AAMDC	4
XM_023742869	BEX4	4
XM_004378155	CCDC54	4
XM_023741975	CCDC7	4
XM_004387226	CDCA3	4
XM_023736868	CLEC5A	4
XM_004390541	CMA1	4
XM_023725453	COMMD8	4
XM_004376390	CRYBA2	4
XM_023732675	DHRS11	4
XM_004369892	DKK1	4
XM_004383928	DNAJC4	4
XM_004379521	ENPP4	4
XM_023734246	ENPP4	4
XM_023734248	ENPP4	4
XM_012555245	ETNK2	4
XM_023732758	EXOC6B	4
XM_004379661	FAM188A	4
XM_023731999	FER	4
XM_023731178	GOSR1	4
XM_004376552	GPR33	4
XM_004389516	GPR55	4
XM_004391122	GPX3	4
XM_023742992	GUF1	4
XM_023742995	GUF1	4
XM_023742996	GUF1	4
XM_023742997	GUF1	4
XM_023742998	GUF1	4
XM_023735181	HAUS2	4
XM_004383331	IGJ	4
XM_004375201	IL20	4
XM_023734671	IL2RG	4
XM_012559219	IL36G	4
XM_004368437	KRBOX1	4
XM_023729911	KRBOX1	4
XM_023726893	LPCAT2	4
XM_023737873	LSM1	4
XM_023725540	LST1	4
XM_023725541	LST1	4
XM_004388418	LYRM2	4
XM_004387663	MDK	4
XM_023730049	METTL10	4
XM_004384410	MRPL34	4
XM_023724911	MRPL52	4
XM_023724912	MRPL52	4
XM_012559377	MS4A12	4
XM_023742214	MYBPHL	4
XM_004388398	N6AMT2	4
XM_023742456	N6AMT2	4
XM_023742457	N6AMT2	4
XM_012558996	NEK3	4
XM_004370744	NIPAL2	4
XM_023725871	NIPAL2	4
XM_004373963	NPFF	4
XM_023739642	OMG	4
XM_012555216	OPTC	4
XM_012557420	PDCL2	4
XM_023731193	PECR	4
XM_023731120	PFN1	4
XM_023737171	PKIB	4
XM_023731857	PLP2	4
XM_004373928	PPP1R1A	4
XM_023739760	PRCP	4
XM_004382563	RGS18	4
XM_012557706	RHOD	4
XM_004391256	RNASE7	4
XM_004369920	RPP30	4
XM_004372435	RTN4IP1	4
XM_004388635	S100A2	4
XM_023742617	S100A2	4
XM_004388603	S100A5	4
XM_023727275	S100PBP	4
XM_012554145	SCEL	4
XM_004379289	SERPINB8	4
XM_023733940	SERPINB8	4
XM_023731720	TC2N	4
XM_023742870	TCEAL4	4
XM_004388893	TCEAL7	4
XM_023727718	THOC7	4
XM_023742184	TMEM167B	4
XM_023725467	TMEM192	4
XM_004389004	TMEM225	4
XM_004378111	TMEM92	4
XM_023732650	TPRKB	4
XM_004382753	TRDN	4
XM_004389267	TSPAN19	4
XM_023727598	TSTD3	4
XM_004372644	VIMP	4
XM_004377839	ZNHIT3	4
XM_004389577	ECM1	3.90909
XM_004372373	ALDH1B1	3.88889
XM_004378165	GPR128	3.88889
XM_023725143	LY9	3.88889
XM_004391238	KRT74	3.81818
XM_023730846	GBGT1	3.8
XM_004381915	NLRP4	3.8
XM_023733025	ZDBF2	3.78947
XM_023738606	NOL8	3.77778
XM_023738607	NOL8	3.77778
XM_023737644	FAM47E	3.75
XM_004378782	GBP1	3.75
XM_023733377	GBP1	3.75
XM_023733378	GBP1	3.75
XM_023733379	GBP1	3.75
XM_023733380	GBP1	3.75
XM_023733381	GBP1	3.75
XM_023737956	MYL5	3.75
XM_004375200	PIGR	3.75
XM_004375931	SPATA17	3.75
XM_023725139	LY9	3.72727
XM_023725140	LY9	3.72727
XM_004388362	KRT84	3.71429
XM_023726111	ABHD12B	3.66667
XM_023739008	ANKRD2	3.66667
XM_023739954	CD3E	3.66667
XM_004373294	CLEC19A	3.66667
XM_004374933	CLRN3	3.66667
XM_023733382	GBP1	3.66667
XM_023728982	HCFC2	3.66667
XM_004391355	IGSF6	3.66667
XM_023728520	IGSF6	3.66667
XM_004388869	IL1F10	3.66667
XM_004376486	NDUFAF5	3.66667
XM_023738705	TNFRSF14	3.66667
XM_012556809	ZNF396	3.66667
XM_004370575	BPI	3.625
XM_023739955	AMICA1	3.6
XM_023730914	CNST	3.6
XM_023736622	MARCH1	3.6
XM_023736171	KLK15	3.57143
XM_004381828	PPP1R15A	3.55556
XM_004385459	SLFN11	3.55556
XM_023739680	SLFN11	3.55556
XM_023739681	SLFN11	3.55556
XM_023739683	SLFN11	3.55556
XM_023739684	SLFN11	3.55556
XM_023739685	SLFN11	3.55556
XM_023739686	SLFN11	3.55556
XM_023739687	SLFN11	3.55556
XM_023739688	SLFN11	3.55556
XM_023739184	SPINK5	3.53846
XM_004368863	ADAT2	3.5
XM_004391284	ANG	3.5
XM_004379145	ARL14	3.5
XM_004382527	CARD18	3.5
XM_023741538	CLEC4C	3.5
XM_023725332	COMMD7	3.5
XM_004382598	DUS4L	3.5
XM_023737048	DUS4L	3.5
XM_023737049	DUS4L	3.5
XM_023735569	FAM13B	3.5
XM_004372751	GALNTL5	3.5
XM_004375057	GIN1	3.5
XM_023730161	GIN1	3.5
XM_004381296	IDNK	3.5
XM_023733865	IL18R1	3.5
XM_023731574	ITM2B	3.5
XM_004373470	KCNV2	3.5
XM_004387183	LTC4S	3.5
XM_004379235	MRO	3.5
XM_012556380	MRO	3.5
XM_023743202	MS4A2	3.5
XM_004374246	MYL4	3.5
XM_023725091	NUDT9	3.5
XM_004377903	PCTP	3.5
XM_023732737	PCTP	3.5
XM_023739761	PRCP	3.5
XM_012556697	PRTFDC1	3.5
XM_004385019	PXMP2	3.5
XM_004378172	RETNLB	3.5
XM_004391290	RFPL4B	3.5
XM_004389989	RNASE13	3.5
XM_004390015	RNASE9	3.5
XM_004372891	RNASEL	3.5
XM_023728098	RNASEL	3.5
XM_012554561	RNASET2	3.5
XM_023728530	RNASET2	3.5
XM_023731666	SERPINA3	3.5
XM_004390900	SERTM1	3.5
XM_023741211	SFR1	3.5
XM_023740672	SLC27A2	3.5
XM_004377539	SRPX2	3.5
XM_004383594	SSPN	3.5
XM_023740218	TIFA	3.5
XM_023740219	TIFA	3.5
XM_023726062	TP53INP1	3.5
XM_023731652	WBP4	3.5
XM_004380796	ZNF713	3.5
XM_023735326	ZNF713	3.5
XM_012554739	MUC13	3.44444
XM_004390207	VSIG8	3.44444
XM_004373800	BPIFC	3.42857
XM_004389343	FAM111B	3.42857
XM_004384130	FMO3	3.42857
XM_023730911	CNST	3.4
XM_023730912	CNST	3.4
XM_023730913	CNST	3.4
XM_012554159	CTRL	3.4
XM_004369086	GIPC2	3.4
XM_004388390	KRT72	3.4
XM_023733839	RARRES1	3.4
XM_004390438	EPS8L3	3.375
XM_023739812	ANKRD42	3.33333
XM_004373726	ARGFX	3.33333
XM_023737223	ASAH1	3.33333
XM_004380217	GIMD1	3.33333
XM_023733318	GNG7	3.33333
XM_004386432	LYZ	3.33333
XM_004383604	MANSC4	3.33333
XM_023733921	PLSCR1	3.33333
XM_004372248	TRMT10B	3.33333
XM_023727498	TRMT10B	3.33333
XM_023727499	TRMT10B	3.33333
XM_023728786	UMPS	3.33333
XM_004391425	ZSCAN30	3.33333
XM_023736787	HRG	3.3
XM_004385266	HACL1	3.28571
XM_023728527	PALB2	3.28571
XM_004390335	AOC2	3.27273
XM_004376788	BDKRB2	3.25
XM_023729266	CD300LD	3.25
XM_023725124	CD48	3.25
XM_023733873	IL18R1	3.25
XM_004376544	MIA2	3.25
XM_023731452	MIA2	3.25
XM_004369724	MUC15	3.25
XM_023738203	RNASEH2C	3.25
XM_023725606	SIRPB2	3.25
XM_004371294	SLC36A3	3.25
XM_004386033	RXFP2	3.23077
XM_004380259	ENPEP	3.22222
XM_004370011	R3HCC1L	3.22222
XM_023740602	R3HCC1L	3.22222
XM_023740607	R3HCC1L	3.22222
XM_023740614	R3HCC1L	3.22222
XM_023740618	R3HCC1L	3.22222
XM_023740626	R3HCC1L	3.22222
XM_023740633	R3HCC1L	3.22222
XM_023740637	R3HCC1L	3.22222
XM_004370509	PTK6	3.21053
XM_004369338	ANKRD23	3.2
XM_023733062	CCDC159	3.2
XM_004386417	IFNG	3.2
XM_004368977	SLC18B1	3.2
XM_012559624	SPP1	3.2
XM_012556353	SUCNR1	3.2
XM_004387101	UBD	3.2
XM_023742283	ZNF260	3.2
XM_004368719	CSPG5	3.16667
XM_004391374	LRRC63	3.16667
XM_023738605	NOL8	3.16667
XM_004374956	PNLIP	3.16667
XM_023743194	TCN1	3.16667
XM_023743065	TRO	3.15385
XM_023725150	CD244	3.14286
XM_023732194	CTRC	3.14286
XM_004381718	KLK7	3.14286
XM_012555104	PNLIPRP1	3.14286
XM_004391451	SLC10A5	3.14286
XM_023732398	ABHD1	3.125
XM_004390329	KRT35	3.125
XM_023731282	RUFY4	3.125
XM_023731283	RUFY4	3.125
XM_023731284	RUFY4	3.125
XM_023731285	RUFY4	3.125
XM_023731286	RUFY4	3.125
XM_004383367	TMPRSS11F	3.125
XM_004373396	BRICD5	3.11111
XM_023724831	CENPJ	3.11111
XM_023730257	FCAMR	3.11111
XM_023740644	R3HCC1L	3.11111
XM_004387475	SH2D7	3.11111
XM_023731395	SSTR4	3.1
XM_004384217	NOL8	3.07692
XM_023738602	NOL8	3.07692
XM_004380445	OVGP1	3.07692
XM_023728808	PARP9	3.07692
XM_023728810	PARP9	3.07692
XM_023728811	PARP9	3.07692
XM_023728812	PARP9	3.07692
XM_023728813	PARP9	3.07692
XM_023728814	PARP9	3.07692
XM_023728815	PARP9	3.07692
XM_023728816	PARP9	3.07692
XM_023728817	PARP9	3.07692
XM_012555890	GPR113	3.0625
XM_004391429	GRIN3B	3.05556
XM_004370294	ACOT8	3
XM_023737778	ALB	3
XM_004386319	AP1S2	3
XM_004386320	AP1S2	3
XM_023740676	AP1S2	3
XM_023740678	AP1S2	3
XM_023740679	AP1S2	3
XM_004385687	APOC3	3
XM_023733527	ARFIP1	3
XM_023726624	ARL13B	3
XM_023736563	ASCL3	3
XM_012555732	ATG12	3
XM_012554419	ATG5	3
XM_023727616	ATG5	3
XM_023734260	ATP1B4	3
XM_004374403	ATP5H	3
XM_004373662	B4GALT4	3
XM_004380985	B9D1	3
XM_023739132	BCHE	3
XM_004375340	C4BPB	3
XM_004369610	CAPN14	3
XM_012555903	CCDC121	3
XM_023729876	CCDC172	3
XM_004388278	CCDC65	3
XM_004371519	CCDC79	3
XM_023726851	CCDC79	3
XM_004388448	CCL28	3
XM_004385416	CCT6B	3
XM_023725788	CD1E	3
XM_023728896	CD200	3
XM_023728898	CD200	3
XM_023739944	CD3G	3
XM_023739945	CD3G	3
XM_023739946	CD3G	3
XM_023739947	CD3G	3
XM_004376389	CDK5R2	3
XM_023729604	CENPK	3
XM_004388959	CEP44	3
XM_023742927	CEP44	3
XM_023742928	CEP44	3
XM_023742929	CEP44	3
XM_023742930	CEP44	3
XM_023742931	CEP44	3
XM_023742932	CEP44	3
XM_023742933	CEP44	3
XM_023742934	CEP44	3
XM_023740625	CLEC7A	3
XM_023740627	CLEC7A	3
XM_004377708	CMC2	3
XM_023732531	CMC2	3
XM_023732532	CMC2	3
XM_004391224	CRYGN	3
XM_023739807	CTSC	3
XM_004381320	CTSL1	3
XM_023733633	CYLC1	3
XM_023742355	DNAJC22	3
XM_012554315	EDN2	3
XM_023731695	EFCAB11	3
XM_004385473	ELMOD2	3
XM_023739731	ELMOD2	3
XM_023739732	ELMOD2	3
XM_023739733	ELMOD2	3
XM_023734960	EMB	3
XM_004382478	EXPH5	3
XM_004386808	FABP2	3
XM_023730298	FAIM3	3
XM_004386592	FAM150A	3
XM_004376516	FAM177A1	3
XM_004372378	FAM221B	3
XM_004376215	FGF11	3
XM_004372185	FRRS1L	3
XM_023734994	GAPT	3
XM_023734995	GAPT	3
XM_023734996	GAPT	3
XM_004387890	GDNF	3
XM_012558929	GDNF	3
XM_023736500	GDPD4	3
XM_004390828	GLYATL3	3
XM_023733319	GNG7	3
XM_004377450	GPNMB	3
XM_023731909	GPR34	3
XM_023731910	GPR34	3
XM_023731911	GPR34	3
XM_023731912	GPR34	3
XM_012555954	GSDMB	3
XM_023737828	GSR	3
XM_023733145	GZMM	3
XM_004385269	HACL1	3
XM_004377114	IFNLR1	3
XM_004375202	IL10	3
XM_004379788	IL13RA2	3
XM_023734434	IL13RA2	3
XM_023724675	IRF2	3
XM_004379766	KCNE1L	3
XM_004381851	KLK8	3
XM_004390353	KRT32	3
XM_023727719	LACTB2	3
XM_004388266	LALBA	3
XM_004374033	LGALS2	3
XM_023735862	LMBRD1	3
XM_023735863	LMBRD1	3
XM_004378140	LNP1	3
XM_023725537	LST1	3
XM_023725538	LST1	3
XM_023725542	LST1	3
XM_023742384	MCRS1	3
XM_023742385	MCRS1	3
XM_004375157	MED28	3
XM_023730589	METTL5	3
XM_004385485	MGARP	3
XM_004373483	MLANA	3
XM_023724810	MLN	3
XM_023725041	MRPL40	3
XM_004374507	MRPS27	3
XM_004369725	MUC15	3
XM_004384226	NINJ1	3
XM_004375434	NMI	3
XM_023738603	NOL8	3
XM_023738604	NOL8	3
XM_023725302	NRM	3
XM_004386759	NUPR1	3
XM_004381388	OOEP	3
XM_004386472	OTOS	3
XM_004388760	PAFAH1B3	3
XM_023728818	PARP9	3
XM_023737079	PAX4	3
XM_023732738	PCTP	3
XM_023725154	PEA15	3
XM_023733107	PET100	3
XM_004376846	PLP2	3
XM_012558069	PNPLA4	3
XM_023726253	PPM1A	3
XM_004373056	PQLC3	3
XM_004388608	PRR9	3
XM_004391310	RAB2B	3
XM_004368293	RAD18	3
XM_023730075	RFESD	3
XM_004368816	RGS17	3
XM_023737018	RGS18	3
XM_023737030	RIC3	3
XM_023739960	RNF214	3
XM_004376906	RP2	3
XM_004376298	RPL37A	3
XM_023742593	S100A4	3
XM_004388604	S100A6	3
XM_004388639	S100A9	3
XM_023742598	S100A9	3
XM_004382814	S100G	3
XM_004384959	SCGB3A2	3
XM_012555505	SHBG	3
XM_023727375	SLC31A2	3
XM_023728157	SLC9C2	3
XM_023740292	SNX16	3
XM_004385453	SPACA3	3
XM_004376038	SPEM1	3
XM_004384954	SPINK7	3
XM_023738663	SRFBP1	3
XM_004390246	STPG2	3
XM_004389837	TAF11	3
XM_004372197	TAL2	3
XM_023742763	TEX101	3
XM_023726699	TGDS	3
XM_004379308	THYN1	3
XM_023734032	THYN1	3
XM_023734033	THYN1	3
XM_023734034	THYN1	3
XM_023734035	THYN1	3
XM_004371054	TMED10	3
XM_004390260	TMEM106A	3
XM_023725244	TMEM106A	3
XM_004385530	TMEM135	3
XM_023739803	TMEM135	3
XM_023739804	TMEM135	3
XM_004388724	TMEM14A	3
XM_023734547	TMEM194A	3
XM_023733753	TMEM233	3
XM_004377667	TMOD2	3
XM_004383366	TMPRSS11BNL	3
XM_023738704	TNFRSF14	3
XM_004388265	TRABD2A	3
XM_012558845	TTC32	3
XM_004374795	UBAP1L	3
XM_023741417	UBD	3
XM_023727591	USP45	3
XM_023737952	WDR49	3
XM_004384087	XCL1	3
XM_012554399	XPA	3
XM_023741089	ZCWPW1	3
XM_023725840	ZMAT1	3
XM_023725742	ZNF345; ZNF570	3
XM_023725744	ZNF345; ZNF570	3
XM_012554115	ZNF346	3
XM_004387959	ZNF488	3
XM_023741290	ZNF583	3
XM_004373419	ZNF597	3
XM_012554318	ZNF684	3
XM_023727170	ZNF684	3
XM_023727171	ZNF684	3
XM_023727173	ZNF684	3
XM_012558957	SPATA31E1	2.96429
XM_004373459	PALB2	2.92857
XM_023736926	MICALCL	2.92308
XM_023739090	NDUFV3	2.88889
XM_023736233	FCAR; NCR1	2.875
XM_012557270	FETUB	2.875
XM_012558467	MUC12	2.875
XM_023731288	RUFY4	2.875
XM_004389322	MS4A14	2.86667
XM_004369831	IGSF22	2.86207
XM_012555913	ACOX2	2.85714
XM_023727048	DCDC2B	2.85714
XM_023724742	EMR3	2.85714
XM_004388356	KRT80	2.85714
XM_023736962	EXPH5	2.84615
XM_023730994	ALOX15	2.83333
XM_004391411	ARMCX5	2.83333
XM_012559928	CD1C	2.83333
XM_023740910	CPED1	2.83333
XM_023740911	CPED1	2.83333
XM_004369045	DEPDC1	2.83333
XM_004385391	EVI2B	2.83333
XM_004375342	FAIM3	2.83333
XM_023739870	LIPA	2.83333
XM_023740127	MMP8	2.83333
XM_012557924	TLR6	2.83333
XM_023738954	TLR6	2.83333
XM_023738955	TLR6	2.83333
XM_023742868	ZCCHC18	2.83333
XM_023736961	EXPH5	2.82143
XM_023729515	ANKRD31	2.80952
XM_004369161	AUP1	2.8
XM_023737007	BCO2	2.8
XM_004370807	MESP2	2.8
XM_023728969	PARPBP	2.8
XM_012555504	SHBG	2.8
XM_004391443	WBSCR27	2.8
XM_004380824	ZDHHC4	2.8
XM_023735355	ZDHHC4	2.8
XM_023728526	PALB2	2.78571
XM_023725393	AP1G2	2.77778
XM_004376302	RUFY4	2.77778
XM_023743193	TCN1	2.77778
XM_023738512	USPL1	2.77778
XM_023738513	USPL1	2.77778
XM_023738514	USPL1	2.77778
XM_004377807	SLC22A31	2.76923
XM_004381434	A4GNT	2.75
XM_023728463	ATF7IP2	2.75
XM_023726894	CAPNS2	2.75
XM_004375405	CCDC148	2.75
XM_004368706	CCR3	2.75
XM_023735613	CD14	2.75
XM_012559728	CDH17	2.75
XM_004372540	CPA6	2.75
XM_004387556	ECI2	2.75
XM_004375034	FAM81B	2.75
XM_023731359	GIPC2	2.75
XM_004381252	IKBIP	2.75
XM_023735750	IKBIP	2.75
XM_004384764	IL9	2.75
XM_023731589	KIAA0226L	2.75
XM_023735483	MAP7D3	2.75
XM_023742407	METTL7A	2.75
XM_004377785	NECAB2	2.75
XM_004387048	PLEKHB2	2.75
XM_023733920	PLSCR1	2.75
XM_023726404	SAMD15	2.75
XM_004388190	SBSN	2.75
XM_023738948	TMEM156	2.75
XM_023738950	TMEM156	2.75
XM_023741380	TP53TG5	2.75
XM_023740830	TSPAN8	2.75
XM_023740831	TSPAN8	2.75
XM_023726773	CES4A	2.72727
XM_023724743	EMR3	2.71429
XM_023724744	EMR3	2.71429
XM_004389129	ITIH6	2.71429
XM_004391320	NPBWR1	2.71429
XM_023728806	PARP15	2.71429
XM_023728587	SPATA6L	2.71429
XM_004390354	KRT37	2.7
XM_023741929	MLKL	2.7
XM_004389183	PRG3	2.7
XM_023734932	ADORA3	2.66667
XM_004391337	ASCL4	2.66667
XM_004391450	ATP6AP1L	2.66667
XM_023728852	B4GALT4	2.66667
XM_023731982	CAMK4	2.66667
XM_023731851	CCNB3	2.66667
XM_023728748	CEP19	2.66667
XM_023741780	CHEK2	2.66667
XM_012558216	CIDEA	2.66667
XM_023741534	CLEC4C	2.66667
XM_023741535	CLEC4C	2.66667
XM_023740628	CLEC7A	2.66667
XM_004375942	DESI2	2.66667
XM_004381060	DNAJC18	2.66667
XM_023742051	ESCO1	2.66667
XM_004376645	FAM216B	2.66667
XM_023730484	GCA	2.66667
XM_023730485	GCA	2.66667
XM_004373037	HHLA1	2.66667
XM_004377115	IFNLR1	2.66667
XM_023741124	IL21	2.66667
XM_004376012	KCNAB3	2.66667
XM_004388206	LGALS7	2.66667
XM_004377547	NAP1L3	2.66667
XM_023725036	PTPN12	2.66667
XM_004387243	RBP5	2.66667
XM_012556963	RMI1	2.66667
XM_023735790	RMI1	2.66667
XM_023735791	RMI1	2.66667
XM_023735792	RMI1	2.66667
XM_004381854	SIGLECL1	2.66667
XM_012559646	SLAMF9	2.66667
XM_004368660	SNTN	2.66667
XM_023737802	STAP1	2.66667
XM_023737803	STAP1	2.66667
XM_023724803	TCP11	2.66667
XM_004390608	TMEM187	2.66667
XM_004386275	TMEM52B	2.66667
XM_023739705	TP53I13	2.66667
XM_004369689	TPH1	2.66667
XM_004382702	TSGA13	2.66667
XM_004385596	ZSWIM2	2.66667
XM_012556848	ALDH3A1	2.63636
XM_023731847	CCNB3	2.625
XM_023731848	CCNB3	2.625
XM_023731849	CCNB3	2.625
XM_023731850	CCNB3	2.625
XM_023731853	CCNB3	2.625
XM_004383230	MSS51	2.625
XM_023736363	NLRC4	2.61538
XM_004385336	CCDC129	2.61111
XM_004387464	AGPHD1	2.6
XM_023741661	AGPHD1	2.6
XM_023729956	CASP7	2.6
XM_023725787	CD1E	2.6
XM_023738314	CD44	2.6
XM_012556851	CDC25C	2.6
XM_004376227	GLTPD2	2.6
XM_023725717	HELQ	2.6
XM_012558730	PLEKHG6	2.6
XM_004389930	RBM23	2.6
XM_023728760	SLC51A	2.6
XM_012556596	TEX11	2.6
XM_023738803	TNFRSF18	2.6
XM_004369230	VAX2	2.6
XM_023742715	ZNF226; ZNF227	2.6
XM_023736455	ZNF649	2.6
XM_023725736	ANPEP	2.59091
XM_004383332	ENAM	2.58824
XM_023739122	TMPRSS2	2.58333
XM_023725135	F11R	2.57143
XM_023739517	HACL1	2.57143
XM_004388141	LGALS4	2.57143
XM_004388142	LGALS4	2.57143
XM_004369914	LIPA	2.57143
XM_004389135	PFKFB1	2.57143
XM_012557517	PLAU	2.57143
XM_004372508	RSPH4A	2.57143
XM_004379285	SERPINB13	2.57143
XM_023733297	ZNF555	2.57143
XM_023731852	CCNB3	2.5625
XM_004384105	FMO1	2.55556
XM_004376638	KIAA0226L	2.55556
XM_023731586	KIAA0226L	2.55556
XM_023731587	KIAA0226L	2.55556
XM_023731588	KIAA0226L	2.55556
XM_004374698	NOX5	2.55556
XM_004371076	SAMD15	2.55556
XM_004375928	SLC30A10	2.55556
XM_004372121	TLR4	2.55556
XM_023727355	TLR4	2.55556
XM_023738515	USPL1	2.55556
XM_004389410	CDHR5	2.55
XM_012555213	C4BPA	2.54545
XM_023738299	CD44	2.54545
XM_004379283	SERPINB12	2.54545
XM_023735139	NUSAP1	2.53846
XM_023735140	NUSAP1	2.53846
XM_023732866	IMPG2	2.53333
XM_004368740	PARP3	2.53333
XM_004386905	DSG3	2.52941
XM_012556733	TGM7	2.52941
XM_004383432	ADAM32	2.5
XM_004383357	AMTN	2.5
XM_023733110	APLF	2.5
XM_004371832	ARTN	2.5
XM_004374453	ATG10	2.5
XM_023735241	B2M	2.5
XM_004372083	BMP8B	2.5
XM_023734799	CCDC109B	2.5
XM_023739765	CCDC90B	2.5
XM_023739666	CCL11	2.5
XM_023729429	CD300E	2.5
XM_012557147	CD3EAP	2.5
XM_004377706	CLEC3A	2.5
XM_023724907	CMTM5	2.5
XM_023736944	CWF19L2	2.5
XM_023727534	DCTN3	2.5
XM_004385440	DHRS13	2.5
XM_004386409	DNAJC12	2.5
XM_012556979	DZIP1L	2.5
XM_004391454	ENPP7	2.5
XM_023731472	FAM177A1	2.5
XM_004374885	FAM204A	2.5
XM_023729991	FAM204A	2.5
XM_023729992	FAM204A	2.5
XM_023729993	FAM204A	2.5
XM_023729994	FAM204A	2.5
XM_023729995	FAM204A	2.5
XM_023729996	FAM204A	2.5
XM_023729997	FAM204A	2.5
XM_023740033	FCRLA	2.5
XM_012557271	FETUB	2.5
XM_023730490	GCA	2.5
XM_004377552	GLA	2.5
XM_023738905	GLIPR1L2	2.5
XM_004389128	GNL3L	2.5
XM_023743048	GNL3L	2.5
XM_004389025	GNPDA2	2.5
XM_023743003	GNPDA2	2.5
XM_004386571	GPR12	2.5
XM_004368970	IL22RA2	2.5
XM_023728575	IZUMO3	2.5
XM_023736232	KIR3DL2	2.5
XM_004381852	KLK11; KLK13	2.5
XM_004378084	KRT27	2.5
XM_023736362	LAIR1	2.5
XM_023724825	LDLRAD4	2.5
XM_004377884	LPO	2.5
XM_004368964	LRP11	2.5
XM_023735180	LRRC57	2.5
XM_004390799	LY6G5C	2.5
XM_012559211	LYPD4	2.5
XM_004388324	METTL7A	2.5
XM_012559496	MLF1IP	2.5
XM_023724664	MLF1IP	2.5
XM_004377106	NCMAP	2.5
XM_023741725	NSL1	2.5
XM_023727629	OSTM1	2.5
XM_004380173	OTUD6A	2.5
XM_004376483	OVOL2	2.5
XM_023729305	PITPNC1	2.5
XM_023739285	PXMP2	2.5
XM_004374590	RAB27A	2.5
XM_023729641	RAB27A	2.5
XM_023729642	RAB27A	2.5
XM_023729643	RAB27A	2.5
XM_023729644	RAB27A	2.5
XM_004385147	RBP7	2.5
XM_004383671	RHOD	2.5
XM_004390016	RNASE10	2.5
XM_023738204	RNASEH2C	2.5
XM_004377848	RNFT1	2.5
XM_023732697	RNFT1	2.5
XM_023732698	RNFT1	2.5
XM_004377527	RPL36A	2.5
XM_004379304	SERPINB4	2.5
XM_023742043	SERPINB6	2.5
XM_004386558	SGCG	2.5
XM_004373594	SLC51A	2.5
XM_004386549	SPAM1	2.5
XM_004375037	SPATA9	2.5
XM_004384265	SRFBP1	2.5
XM_023736545	STK33	2.5
XM_012557451	STMND1	2.5
XM_023736287	SULT2B1	2.5
XM_004379199	TM4SF18	2.5
XM_023728452	TMEM186	2.5
XM_004379544	TMEM217	2.5
XM_004388710	TMEM252	2.5
XM_004378141	TMEM45A	2.5
XM_004383378	TMEM66	2.5
XM_004379854	TSPAN31	2.5
XM_023738511	USPL1	2.5
XM_023729632	VTA1	2.5
XM_023729634	VTA1	2.5
XM_023726311	VTI1B	2.5
XM_012555501	ZFP3	2.5
XM_012554183	ZFP90	2.5
XM_023726794	ZFP90	2.5
XM_023726795	ZFP90	2.5
XM_023726796	ZFP90	2.5
XM_023726797	ZFP90	2.5
XM_004386920	ZNF583	2.5
XM_023740871	LRRFIP1	2.46667
XM_004386939	SLC27A5	2.46667
XM_004376822	GSPT2	2.46154
XM_012556686	CDC20B	2.45455
XM_004378860	FGA	2.45455
XM_004378599	CERS4	2.44444
XM_004388365	KRT5	2.44444
XM_023743180	CD5	2.42857
XM_023743181	CD5	2.42857
XM_012558421	GAL3ST2	2.42857
XM_023739518	HACL1	2.42857
XM_004389302	LPXN	2.42857
XM_004388867	NT5DC4	2.42857
XM_004382868	RS1	2.42857
XM_004379284	SERPINB13	2.42857
XM_023741926	PKD1L3	2.42105
XM_023738293	CD44	2.41667
XM_023738295	CD44	2.41667
XM_023738303	CD44	2.41667
XM_004372589	RP1	2.40909
XM_023739054	SEC31B	2.40909
XM_023729720	ANKDD1A	2.4
XM_004382781	ASAH1	2.4
XM_004370585	BPIFB1	2.4
XM_023730332	CHI3L1	2.4
XM_004382090	CHRNA6	2.4
XM_023736627	CHRNA6	2.4
XM_004370817	DCSTAMP	2.4
XM_004379957	DNAJC14	2.4
XM_004383199	DUSP13	2.4
XM_023741596	ERP27	2.4
XM_023733200	ETAA1	2.4
XM_023737829	GSR	2.4
XM_023725716	HELQ	2.4
XM_004372956	NCF2	2.4
XM_012559706	PPP1R18	2.4
XM_004390034	SPP2	2.4
XM_004391349	SULT6B1	2.4
XM_023724802	TCP11	2.4
XM_004379328	TMEM45B	2.4
XM_004389072	TRIM22	2.4
XM_023743010	TRIM22	2.4
XM_023743011	TRIM22	2.4
XM_023743012	TRIM22	2.4
XM_023733994	ALPK2	2.39474
XM_023735516	SLC4A9	2.3913
XM_004390390	CDSN	2.38462
XM_004388363	KRT82	2.38462
XM_004390397	MDC1	2.38462
XM_023734801	CFI	2.375
XM_004369372	CLEC4F	2.375
XM_023729282	ABCA10	2.36842
XM_004385858	MMP10	2.36364
XM_023730499	ODF2L	2.36364
XM_004373449	ZP2	2.36364
XM_004381662	HRC	2.35714
XM_023738105	OVCH1	2.35714
XM_023736187	PPM1N	2.35714
XM_004370694	ABRA	2.33333
XM_004383116	ANXA3	2.33333
XM_012556342	APLF	2.33333
XM_023728916	APOBEC3B	2.33333
XM_004368922	ARG1	2.33333
XM_004368923	ARG1	2.33333
XM_023738101	ARNTL2	2.33333
XM_023734699	ARR3	2.33333
XM_004373876	ATF4	2.33333
XM_012554844	ATF4	2.33333
XM_023731981	CAMK4	2.33333
XM_004390538	CBLN3	2.33333
XM_023727121	CCDC17	2.33333
XM_004386900	CCDC178	2.33333
XM_004376561	CCDC70	2.33333
XM_023728899	CD200	2.33333
XM_023738298	CD44	2.33333
XM_023729157	CD7	2.33333
XM_023742778	CEACAM19	2.33333
XM_023740912	CPED1	2.33333
XM_004386975	CRYZL1	2.33333
XM_023741321	CRYZL1	2.33333
XM_023736205	DHDH	2.33333
XM_004369106	DNASE2B	2.33333
XM_004386327	FIGF	2.33333
XM_004375430	GCA	2.33333
XM_023730486	GCA	2.33333
XM_023730488	GCA	2.33333
XM_023730219	GTDC1	2.33333
XM_004377477	HOXA2	2.33333
XM_023734435	IL13RA2	2.33333
XM_004386852	IL21	2.33333
XM_023743150	LARP1B	2.33333
XM_023736230	LILRA6	2.33333
XM_004370780	LRRC69	2.33333
XM_004385855	MMP13	2.33333
XM_004383961	MRPL32	2.33333
XM_023726651	MRPL39	2.33333
XM_023724648	MTERF	2.33333
XM_023724649	MTERF	2.33333
XM_023724650	MTERF	2.33333
XM_023724651	MTERF	2.33333
XM_023724652	MTERF	2.33333
XM_004382801	MTNR1A	2.33333
XM_004371038	NPC2	2.33333
XM_004389263	NTS	2.33333
XM_023731061	PIGL	2.33333
XM_023725183	PIGU	2.33333
XM_012558618	RCAN1	2.33333
XM_023734832	REG4	2.33333
XM_004379740	RNF128	2.33333
XM_004369044	RPE65	2.33333
XM_004388605	S100A7	2.33333
XM_023731122	SCIMP	2.33333
XM_012555507	SHBG	2.33333
XM_023736212	SIGLEC12	2.33333
XM_023739679	SLFN12	2.33333
XM_004370292	SPATA25	2.33333
XM_023737804	STAP1	2.33333
XM_004386683	STX4	2.33333
XM_004384871	TFF3	2.33333
XM_004387630	TMEM211	2.33333
XM_004368358	TRH	2.33333
XM_023742238	TYROBP	2.33333
XM_004370208	VAPB	2.33333
XM_004370558	WFDC10B	2.33333
XM_023742990	YIPF7	2.33333
XM_004383433	ZBBX	2.33333
XM_004384574	ZCRB1	2.33333
XM_023726798	ZFP90	2.33333
XM_023732012	ZNF514	2.33333
XM_004370511	COL20A1	2.31818
XM_004391356	USP51	2.31579
XM_004370581	FAM83C	2.3125
XM_004385703	IL10RA	2.30769
XM_004382251	AHSG	2.3
XM_023732165	CASP9	2.3
XM_004391211	DSC3	2.3
XM_004385707	APOA1	2.28571
XM_023732321	ASTL	2.28571
XM_004386160	SLC2A11	2.28571
XM_004376258	TLCD2	2.28571
XM_004369584	EHD3	2.27273
XM_004381440	ESYT3	2.27273
XM_023740131	MMP10	2.27273
XM_004386896	DSC1	2.26667
XM_023735530	ALDH3A2	2.25
XM_012555456	ALOX15B	2.25
XM_023739608	AQP1	2.25
XM_004391365	ASPRV1	2.25
XM_023725307	ATAT1	2.25
XM_023736931	CASP12	2.25
XM_023738301	CD44	2.25
XM_023727632	CEP57L1	2.25
XM_023727633	CEP57L1	2.25
XM_023727634	CEP57L1	2.25
XM_023727635	CEP57L1	2.25
XM_004375401	CYTIP	2.25
XM_023730414	CYTIP	2.25
XM_004388691	DNLZ	2.25
XM_023741736	ECI2	2.25
XM_023730816	EXOSC2	2.25
XM_004388225	FABP1	2.25
XM_004372047	FAM159A	2.25
XM_012555708	FAM170A	2.25
XM_023743049	GNL3L	2.25
XM_023741256	GSTO1	2.25
XM_004376623	LECT1	2.25
XM_012555625	LECT1	2.25
XM_004374817	LMAN1L	2.25
XM_023734118	MEP1A	2.25
XM_023730047	METTL10	2.25
XM_023734507	MMP19	2.25
XM_012558665	MOG	2.25
XM_004381737	MYADM	2.25
XM_023736321	MYADM	2.25
XM_023737641	PARM1	2.25
XM_004379529	PLA2G7	2.25
XM_004377518	PRR15	2.25
XM_023725374	RIPK3	2.25
XM_023739540	TBC1D5	2.25
XM_023739541	TBC1D5	2.25
XM_023739542	TBC1D5	2.25
XM_023739543	TBC1D5	2.25
XM_023739544	TBC1D5	2.25
XM_023739545	TBC1D5	2.25
XM_023739546	TBC1D5	2.25
XM_023739547	TBC1D5	2.25
XM_023739548	TBC1D5	2.25
XM_023739553	TBC1D5	2.25
XM_023733535	TMEM154	2.25
XM_004376295	TMEM169	2.25
XM_004386323	TMEM27	2.25
XM_023735195	TMEM62	2.25
XM_023735197	TMEM62	2.25
XM_023735199	TMEM62	2.25
XM_023735201	TMEM62	2.25
XM_004385648	UPK2	2.25
XM_004385061	ZNF268	2.25
XM_023739290	ZNF268	2.25
XM_023739291	ZNF268	2.25
XM_023725411	ZNF485	2.25
XM_023725412	ZNF485	2.25
XM_023728683	POLQ	2.24242
XM_023732219	SLC22A13	2.23529
XM_023738790	PBX4	2.23077
XM_023742714	ZNF226; ZNF227	2.23077
XM_004372448	ARMC2	2.22222
XM_023728914	FAM227A	2.22222
XM_023730481	IFIH1	2.22222
XM_023730482	IFIH1	2.22222
XM_023730483	IFIH1	2.22222
XM_023736330	LILRB3	2.22222
XM_004385859	MMP8	2.22222
XM_023736319	NLRC4	2.22222
XM_004373721	PARP15	2.22222
XM_023728804	PARP15	2.22222
XM_004383452	SAMD7	2.22222
XM_004375781	TTF1	2.22222
XM_023730835	TTF1	2.22222
XM_004373446	UMOD	2.22222
XM_004387595	RAD51AP2	2.21429
XM_023736310	SIGLEC10	2.21429
XM_023736312	SIGLEC10	2.21429
XM_023736313	SIGLEC10	2.21429
XM_023736314	SIGLEC10	2.21429
XM_023736315	SIGLEC10	2.21429
XM_023736316	SIGLEC10	2.21429
XM_023736317	SIGLEC10	2.21429
XM_012556944	SLC28A3	2.21429
XM_023729820	ADPGK	2.2
XM_023727036	AKR1A1	2.2
XM_004383356	AMBN	2.2
XM_004374197	APOH	2.2
XM_023739133	BCHE	2.2
XM_023729543	BDP1	2.2
XM_004383140	CDKL2	2.2
XM_012556049	CPO	2.2
XM_004373398	DNASE1L2	2.2
XM_023741741	FARS2	2.2
XM_004371968	GJB5	2.2
XM_023725718	HELQ	2.2
XM_004373520	IFNB1	2.2
XM_004374958	KCNK18	2.2
XM_004388364	KRT6B	2.2
XM_023736329	LILRB3	2.2
XM_012555183	MAP3K19	2.2
XM_004386462	MLPH	2.2
XM_004372220	MURC	2.2
XM_023734115	NCR2	2.2
XM_004368869	NMBR	2.2
XM_004373389	NOXO1	2.2
XM_012555454	ODF4	2.2
XM_023725172	PIGU	2.2
XM_004368791	PLG	2.2
XM_023727984	PLG	2.2
XM_023728139	PRG4	2.2
XM_023733480	PRSS48	2.2
XM_023734904	PTPN22	2.2
XM_023725325	SLC16A4	2.2
XM_023737816	TMPRSS11B	2.2
XM_023738802	TNFRSF18	2.2
XM_004383434	ZBBX	2.2
XM_023742713	ZNF226; ZNF227	2.2
XM_012559777	ZNF239	2.2
XM_004373370	MSLN	2.1875
XM_004382250	FETUB	2.18182
XM_004386749	NAT16	2.18182
XM_004375084	MAP3K19	2.17647
XM_023737321	AASDH	2.16667
XM_023733112	APLF	2.16667
XM_023733114	APLF	2.16667
XM_004385708	APOA4	2.16667
XM_004372396	AQP7	2.16667
XM_023729955	CASP7	2.16667
XM_004379657	CCDC160	2.16667
XM_004380677	CCNDBP1	2.16667
XM_023738306	CD44	2.16667
XM_004377152	CELA3B	2.16667
XM_004382796	CLDN23	2.16667
XM_004384218	ECM2	2.16667
XM_004384219	ECM2	2.16667
XM_023735979	EIF2AK2	2.16667
XM_023735984	EIF2AK2	2.16667
XM_004371707	LDLRAD1	2.16667
XM_004377671	MAPK6	2.16667
XM_023732485	MAPK6	2.16667
XM_023732486	MAPK6	2.16667
XM_012557476	MAVS	2.16667
XM_012554519	SLC35F3	2.16667
XM_012555199	C8A	2.15385
XM_023733193	ETAA1	2.15385
XM_023730251	PROM1	2.15385
XM_023732683	ALMS1	2.14583
XM_004390248	ADH4	2.14286
XM_023728037	AGT	2.14286
XM_012559387	CCDC86	2.14286
XM_004377628	GCKR	2.14286
XM_023731403	IFI44	2.14286
XM_004390331	KRT34	2.14286
XM_023743195	MS4A8	2.14286
XM_004373762	PARPBP	2.14286
XM_023735938	PRR23A	2.14286
XM_023735383	PSTPIP2	2.14286
XM_023736318	SIGLEC10	2.14286
XM_004385176	SLC2A7	2.14286
XM_023725710	WDR93	2.14286
XM_023739292	ZNF268	2.14286
XM_023735519	PCDHGA1	2.13636
XM_012554557	TTLL2	2.13333
XM_023742488	XPC	2.13333
XM_023733423	BTBD8	2.125
XM_023733425	BTBD8	2.125
XM_023733426	BTBD8	2.125
XM_023726284	CCR9	2.125
XM_023726293	CCR9	2.125
XM_023726301	CCR9	2.125
XM_023742860	DDX60L	2.125
XM_023742861	DDX60L	2.125
XM_004391327	GJA10	2.125
XM_023730328	LAX1	2.125
XM_023730329	LAX1	2.125
XM_023743170	LPXN	2.125
XM_023727883	MCTP2	2.125
XM_023727884	MCTP2	2.125
XM_004391289	NPFFR2	2.125
XM_012558708	TAPBPL	2.125
XM_004373442	TMC5	2.125
XM_004386895	DSC1	2.11765
XM_023736348	NLRC4	2.11765
XM_023736358	NLRC4	2.11765
XM_023725614	FCRL1	2.11111
XM_012557545	GC	2.11111
XM_004391347	GPR111	2.11111
XM_004368732	HYAL3	2.11111
XM_023732651	KRT10	2.11111
XM_012556718	MASTL	2.11111
XM_004385856	MMP3	2.11111
XM_023736311	NLRC4	2.11111
XM_023736326	NLRC4	2.11111
XM_023736331	NLRC4	2.11111
XM_023736339	NLRC4	2.11111
XM_023728805	PARP15	2.11111
XM_004380386	PTPN22	2.11111
XM_004378944	TCN2	2.11111
XM_023730261	IGFN1	2.1087
XM_012559227	DDX60L	2.10714
XM_023742853	DDX60L	2.10714
XM_023742854	DDX60L	2.10714
XM_023742855	DDX60L	2.10714
XM_023742857	DDX60L	2.10714
XM_023742858	DDX60L	2.10714
XM_023742859	DDX60L	2.10714
XM_023742862	DDX60L	2.10714
XM_023733485	FREM3	2.10345
XM_012556965	EYS	2.1
XM_023736361	LAIR1	2.1
XM_023734905	PTPN22	2.1
XM_004379722	TUBAL3	2.1
XM_004378910	ZCCHC5	2.1
XM_004386904	DSG2	2.09524
XM_023736328	TMC4	2.09524
XM_023725330	CSF1	2.09091
XM_023725331	CSF1	2.09091
XM_023727302	NEK4	2.09091
XM_023727800	TGS1	2.09091
XM_004375820	GPR144	2.08696
XM_023743183	CD5	2.08333
XM_004381357	COL19A1	2.08333
XM_004375070	SLCO6A1	2.08333
XM_023741503	CD4	2.07692
XM_004387138	RNF39	2.07692
XM_023729467	ZFYVE16	2.07692
XM_012555794	DDI2; RSC1A1	2.07143
XM_004386906	DSG4	2.07143
XM_023738450	FMO2	2.07143
XM_023741615	MAPK15	2.07143
XM_004382620	LAMB4	2.06818
XM_004377885	LPO	2.0625
XM_004391315	TDRD10	2.05882
XM_023740335	BRCA2	2.04762
XM_004381887	TMC4	2.04762
XM_004387928	LAMA3	2.03571
XM_004387980	SPATA31C1	2.03571
XM_004387927	LAMA3	2.03448
XM_023732658	ALMS1	2.03226
XM_023732665	ALMS1	2.03226
XM_023729886	MKI67	2.02632
XM_023732673	ALMS1	2.01613
XM_012555803	AADACL3	2
XM_004388875	AADAT	2
XM_004373024	AARD	2
XM_004381406	ACAD11	2
XM_023735952	ACAD11	2
XM_004369067	ACADM	2
XM_004371114	ACOT6	2
XM_004379389	ACRV1	2
XM_004380487	ACTBL2	2
XM_004382138	ADAM2	2
XM_004368924	AKAP7	2
XM_023730179	AKAP7	2
XM_023730184	AKAP7	2
XM_023730190	AKAP7	2
XM_023730192	AKAP7	2
XM_004378991	ALKBH2	2
XM_023733729	ALKBH2	2
XM_004386353	AMELX	2
XM_004386354	AMELX	2
XM_004385733	AMY2B	2
XM_012554498	ANKRD45	2
XM_023737610	ANXA3	2
XM_004388790	APOC2	2
XM_004387326	APOLD1	2
XM_023728013	ARID4B	2
XM_004370088	ARL3	2
XM_004384980	ARL6IP4	2
XM_023739310	ARL6IP4	2
XM_023739311	ARL6IP4	2
XM_023739313	ARL6IP4	2
XM_023739314	ARL6IP4	2
XM_023739315	ARL6IP4	2
XM_004371831	ARTN	2
XM_004386646	ASPHD1	2
XM_023735846	ATL2	2
XM_004381007	ATPAF2	2
XM_023735548	ATPAF2	2
XM_023731014	AURKB	2
XM_004380385	BCL2L15	2
XM_004376065	BCL6B	2
XM_004371764	BEND5	2
XM_004376268	BHLHA9	2
XM_004385861	BIRC2	2
XM_004383051	BMP2	2
XM_023733422	BTBD8	2
XM_023725895	CA2	2
XM_004369498	CAMKMT	2
XM_023735099	CASC5	2
XM_004379292	CCDC11	2
XM_023741777	CCDC117	2
XM_023729160	CCDC137	2
XM_012555281	CCDC148	2
XM_023726604	CCDC69	2
XM_004369763	CCDC73	2
XM_004385456	CCL1	2
XM_004385414	CCL11	2
XM_023739667	CCL11	2
XM_023739696	CCL14	2
XM_004385434	CCL5	2
XM_023740984	CD19	2
XM_012559869	CD38	2
XM_023739948	CD3G	2
XM_004387267	CD4	2
XM_023741501	CD4	2
XM_023741502	CD4	2
XM_023738324	CD44	2
XM_023738328	CD44	2
XM_023732900	CD47	2
XM_023732901	CD47	2
XM_023732902	CD47	2
XM_023732903	CD47	2
XM_023730294	CD55	2
XM_023730295	CD55	2
XM_023730296	CD55	2
XM_004387295	CD69	2
XM_023725136	CD84	2
XM_004377150	CDC42	2
XM_004371304	CDHR2	2
XM_004383139	CDKL2	2
XM_023730983	CDRT4	2
XM_023735964	CDV3	2
XM_023735965	CDV3	2
XM_023735966	CDV3	2
XM_023729570	CENPH	2
XM_023729571	CENPH	2
XM_004389873	CENPJ	2
XM_012555224	CFHR2	2
XM_023732986	CFLAR	2
XM_023732988	CFLAR	2
XM_023725378	CHMP4A	2
XM_004387757	CHST9	2
XM_004368870	CITED2	2
XM_004371884	CITED4	2
XM_023724758	CLEC17A	2
XM_023741526	CLEC4D	2
XM_012559773	CMA1	2
XM_004378136	CMSS1	2
XM_023724908	CMTM5	2
XM_023724909	CMTM5	2
XM_004375899	CNIH4	2
XM_004378105	COIL	2
XM_023725334	COMMD7	2
XM_012558915	CREM	2
XM_023741958	CREM	2
XM_023741959	CREM	2
XM_023741960	CREM	2
XM_023741962	CREM	2
XM_023741963	CREM	2
XM_023741964	CREM	2
XM_023741322	CRYZL1	2
XM_004376476	CST11	2
XM_004376473	CST9L	2
XM_004385534	CTSC	2
XM_023739805	CTSC	2
XM_004374131	CYGB	2
XM_004387893	DAB2	2
XM_004375410	DAPL1	2
XM_023738585	DCN	2
XM_023727535	DCTN3	2
XM_012559165	DEFB112	2
XM_023725476	DEFB119	2
XM_012555520	DERL2	2
XM_004369191	DGUOK	2
XM_023726214	DLGAP5	2
XM_004380637	DNAJC17	2
XM_004369105	DNASE2B	2
XM_004386897	DSC2	2
XM_023731483	DTD2	2
XM_004386314	DTWD1	2
XM_023740664	DTWD1	2
XM_004383203	DUSP13	2
XM_004375442	DUSP19	2
XM_004373638	EAF2	2
XM_012556690	EIF2AK2	2
XM_023735991	EIF2AK2	2
XM_023736005	EIF2AK2	2
XM_023725399	EMC9	2
XM_004387332	EMP1	2
XM_023741587	EMP1	2
XM_023734557	EPCAM	2
XM_004375762	EXOSC2	2
XM_004387676	F2	2
XM_004371242	FABP6	2
XM_023734316	FAM122C	2
XM_004381569	FAM19A2	2
XM_004389859	FAM210A	2
XM_004388212	FBXO27	2
XM_023725613	FCRL1	2
XM_012559844	FCRL3	2
XM_023725608	FCRL3	2
XM_023725609	FCRL3	2
XM_023725610	FCRL3	2
XM_012557389	FGL1	2
XM_012558931	FOXF2	2
XM_004370770	FSBP	2
XM_023742011	FYB	2
XM_023742013	FYB	2
XM_004375192	G0S2	2
XM_023732711	GDPD1	2
XM_023732712	GDPD1	2
XM_023732713	GDPD1	2
XM_004388797	GEMIN7	2
XM_004378116	GIP	2
XM_004382553	GLRX2	2
XM_012556558	GLS2	2
XM_004383983	GMNN	2
XM_023738339	GMNN	2
XM_023738340	GMNN	2
XM_023738341	GMNN	2
XM_004376174	GOSR1	2
XM_012555526	GOSR1	2
XM_004379571	GPR115	2
XM_023739568	GPR141	2
XM_023739569	GPR141	2
XM_023739570	GPR141	2
XM_004385550	GPR83	2
XM_004387327	GPRC5A	2
XM_023731105	GPS2	2
XM_004390793	GPSM3	2
XM_023725535	GPSM3	2
XM_004387083	GPX5	2
XM_004374810	GRAMD2	2
XM_004387331	GSG1	2
XM_023729557	GTF2H2	2
XM_004389024	GUF1	2
XM_023742991	GUF1	2
XM_004375886	H3F3A	2
XM_023735182	HAUS2	2
XM_023735183	HAUS2	2
XM_004373190	HCFC1R1	2
XM_004373191	HCFC1R1	2
XM_023728984	HCFC2	2
XM_004377485	HIBADH	2
XM_004372282	HINT2	2
XM_004382750	HINT3	2
XM_004374157	HN1	2
XM_004377480	HOXA6	2
XM_004373955	HOXC10	2
XM_004387932	HRH4	2
XM_004379908	HSD17B6	2
XM_004386121	ICA1	2
XM_023740480	ICA1	2
XM_023740481	ICA1	2
XM_023740482	ICA1	2
XM_023740483	ICA1	2
XM_023729351	ICAM2	2
XM_023735770	IDNK	2
XM_023735771	IDNK	2
XM_023736636	IDO1	2
XM_004369915	IFIT1	2
XM_012554725	IL33	2
XM_004384768	IL4	2
XM_004383314	IL8	2
XM_023739882	INPP1	2
XM_023738752	INSL3	2
XM_004368737	IQCF5	2
XM_023735806	ISCA1	2
XM_023730999	ITGAE	2
XM_023731016	KCNAB3	2
XM_004370066	KCNIP2	2
XM_012558051	KCNMB3	2
XM_004371781	KNCN	2
XM_004373300	KNOP1	2
XM_004388226	KRCC1	2
XM_023742321	KRCC1	2
XM_023742322	KRCC1	2
XM_004388366	KRT5	2
XM_004388367	KRT5	2
XM_004388369	KRT73	2
XM_012559374	LARP1B	2
XM_023743152	LARP1B	2
XM_023730325	LAX1	2
XM_023730326	LAX1	2
XM_023730327	LAX1	2
XM_023742415	LETMD1	2
XM_004373839	LGALS1	2
XM_004369905	LIPF	2
XM_004369906	LIPF	2
XM_004371378	LIPI	2
XM_023726725	LMO7	2
XM_023729451	LTV1	2
XM_023742908	LY86	2
XM_023733215	MEIS1	2
XM_023733219	MEIS1	2
XM_004374972	METTL10	2
XM_023733036	METTL21A	2
XM_023733037	METTL21A	2
XM_023738536	METTL21C	2
XM_023729226	METTL23	2
XM_023729227	METTL23	2
XM_004379160	MLF1	2
XM_023724666	MLF1IP	2
XM_023724667	MLF1IP	2
XM_004391369	MMP12	2
XM_004370553	MMP9	2
XM_004390079	MRPL40	2
XM_004390968	MRPS18C	2
XM_023740650	MYEF2	2
XM_004376280	MYL1	2
XM_023742458	N6AMT2	2
XM_023742459	N6AMT2	2
XM_004382721	NCOA7	2
XM_023737162	NCOA7	2
XM_023738740	NDUFA13; YJEFN3	2
XM_023733161	NDUFS7	2
XM_004382931	NIPAL1	2
XM_004381032	NME5	2
XM_004371652	NOL3	2
XM_023726754	NOL3	2
XM_004376583	NUDT15	2
XM_004377959	NXPH3	2
XM_004376626	OLFM4	2
XM_004375853	OPN3	2
XM_023739536	OXNAD1	2
XM_004372342	PAPPA	2
XM_023728968	PARPBP	2
XM_012555799	PDPN	2
XM_004384582	PDZRN4	2
XM_004380317	PEX11B	2
XM_004370420	PIGU	2
XM_023725181	PIGU	2
XM_023741085	PILRA	2
XM_023741086	PILRA	2
XM_023741087	PILRA	2
XM_023741088	PILRA	2
XM_004380144	PIN4	2
XM_004388814	PINLYP	2
XM_004382727	PKIB	2
XM_023737172	PKIB	2
XM_023737173	PKIB	2
XM_023737865	PLEKHA2	2
XM_023731856	PLP2	2
XM_023742491	PM20D2	2
XM_023742492	PM20D2	2
XM_023736274	PNKP	2
XM_004369153	POLE4	2
XM_023734763	PPA2	2
XM_023734764	PPA2	2
XM_012557490	PPEF2	2
XM_012560078	PPM1A	2
XM_023726255	PPM1A	2
XM_023726256	PPM1A	2
XM_012554501	PRG4	2
XM_004384141	PRHOXNB	2
XM_023730511	PRKAA2	2
XM_023733720	PRR14L	2
XM_004384296	PRRC1	2
XM_023732912	PRSS44	2
XM_023735384	PSTPIP2	2
XM_023735386	PSTPIP2	2
XM_023735388	PSTPIP2	2
XM_023734906	PTPN22	2
XM_023738847	PUS7L	2
XM_004388846	RAB28	2
XM_023742795	RAB28	2
XM_004386799	RABL5	2
XM_023726313	RAD51B	2
XM_004382401	RARRES2	2
XM_023741331	RCAN1	2
XM_004390230	RERGL	2
XM_023728064	RFWD2	2
XM_004373357	RGS11	2
XM_004375609	RGS20	2
XM_004385757	RGS5	2
XM_023731042	RILP	2
XM_004373435	RMI2	2
XM_023724960	RNASE4	2
XM_004372146	RNF183	2
XM_004377274	RNF186	2
XM_023739961	RNF214	2
XM_023731308	RNF25	2
XM_004369903	RNLS	2
XM_023739756	RNLS	2
XM_004378788	RPAP2	2
XM_023733433	RPAP2	2
XM_023733434	RPAP2	2
XM_023733435	RPAP2	2
XM_023733436	RPAP2	2
XM_004383462	RPL22L1	2
XM_023727211	RRAGC	2
XM_023724515	S100A11	2
XM_004388602	S100A4	2
XM_023742594	S100A4	2
XM_004389395	SCGB1C1	2
XM_012555462	SCIMP	2
XM_004382510	SDHD	2
XM_004391221	SEBOX	2
XM_004378941	SEC14L3	2
XM_023733637	SEC14L3	2
XM_012556033	SENP7	2
XM_012558454	SEPT1	2
XM_023741037	SEPT1	2
XM_004369688	SERGEF	2
XM_004379282	SERPINB5	2
XM_004370114	SFR1	2
XM_023741223	SFR1	2
XM_023741232	SFR1	2
XM_023741237	SFR1	2
XM_023741242	SFR1	2
XM_004382114	SFTPC	2
XM_012555506	SHBG	2
XM_023738242	SLC22A10	2
XM_012557650	SLC22A20	2
XM_023731445	SLC25A21	2
XM_023736063	SLC25A40	2
XM_023736064	SLC25A40	2
XM_023736065	SLC25A40	2
XM_004388910	SLC25A53	2
XM_004382595	SLC26A3	2
XM_004384547	SLC48A1	2
XM_004370490	SLC52A3	2
XM_023739677	SLFN12	2
XM_023739678	SLFN12	2
XM_004368745	SMIM4	2
XM_023734101	SMIM4	2
XM_004384925	SPINK1	2
XM_004381154	SRA1	2
XM_004374454	SSBP2	2
XM_023738025	SSPN	2
XM_023738027	SSPN	2
XM_023738028	SSPN	2
XM_023725546	STK19	2
XM_004385939	STYXL1	2
XM_023731653	SUGT1	2
XM_004389778	SYCE2	2
XM_023742628	SYCP2	2
XM_023742237	SYNE4	2
XM_004383672	SYT12	2
XM_023743031	TAF10	2
XM_023739549	TBC1D5	2
XM_023742882	TCEAL1	2
XM_023742883	TCEAL1	2
XM_023742884	TCEAL1	2
XM_023742885	TCEAL1	2
XM_004371543	TEPP	2
XM_004369228	TEX261	2
XM_023732849	TEX261	2
XM_023730918	TFB2M	2
XM_004368296	THUMPD3	2
XM_023726852	TK2	2
XM_023733650	TMEM116	2
XM_004385615	TMEM136	2
XM_023738951	TMEM156	2
XM_023738952	TMEM156	2
XM_004374504	TMEM171	2
XM_012555018	TMEM171	2
XM_012556584	TMEM194A	2
XM_004371498	TMEM208	2
XM_004390927	TMEM215	2
XM_004377669	TMOD3	2
XM_023728361	TNFRSF17	2
XM_004370924	TRMT5	2
XM_023726258	TRMT5	2
XM_023742354	TROAP	2
XM_023734531	TSPAN31	2
XM_023734877	TTF2	2
XM_004377436	TWISTNB	2
XM_004371738	TXNDC12	2
XM_023735599	UBE2D2	2
XM_004389189	UBE2L6	2
XM_004375283	UBE2T	2
XM_004372577	UBXN2B	2
XM_004386807	USP53	2
XM_004379692	USP6NL	2
XM_023734370	USP6NL	2
XM_004390265	VAT1	2
XM_004368321	VHL	2
XM_023738573	VHL	2
XM_023738612	VHL	2
XM_023726050	VPS13B	2
XM_023742876	WBP5	2
XM_023742877	WBP5	2
XM_023731774	WDR20	2
XM_004370811	WDR73	2
XM_004373030	WDYHV1	2
XM_012554425	WISP3	2
XM_023741024	YPEL3	2
XM_023741025	YPEL3	2
XM_023741026	YPEL3	2
XM_023727772	YTHDF3	2
XM_023742272	ZFP14	2
XM_004372152	ZFP37	2
XM_004386659	ZG16	2
XM_023727182	ZMPSTE24	2
XM_023724874	ZNF25	2
XM_023724875	ZNF25	2
XM_023724877	ZNF25	2
XM_023739294	ZNF268	2
XM_012554117	ZNF346	2
XM_004387147	ZNF454	2
XM_012557818	ZNF484	2
XM_023738598	ZNF484	2
XM_023738599	ZNF484	2
XM_023736387	ZNF615; ZNF350	2
XM_023725755	ZNF790	2
XM_012559026	ZNF792	2
XM_023741882	ZNF821	2
XM_023741883	ZNF821	2
XM_023728680	PARP14	1.96
XM_004370516	RBBP8NL	1.95652
XM_004380320	ANKRD35	1.95238
XM_023740976	ITGAD	1.95
XM_004391239	KRT77	1.94444
XM_004378552	ICAM3	1.94118
XM_023732378	ACOXL	1.9375
XM_004369258	ETAA1	1.93333
XM_023733719	PRR14L	1.93333
XM_023733097	RGL3	1.93333
XM_023733098	RGL3	1.93333
XM_004386898	DSC2	1.92857
XM_023734143	RAB44	1.92593
XM_023741424	CDH26	1.92308
XM_004379764	GUCY2F	1.92308
XM_023742435	KRT1	1.92308
XM_012555605	MLNR	1.92308
XM_004381821	SLC6A16	1.92308
XM_023732662	SYNRG	1.92308
XM_023728012	ARID4B	1.91667
XM_023738304	CD44	1.91667
XM_004390431	CSF1	1.91667
XM_023725329	CSF1	1.91667
XM_004374859	DCLRE1A	1.91667
XM_004370528	EDN3	1.91667
XM_023725612	FCRL1	1.91667
XM_004376664	GPR68	1.91667
XM_023731721	GPR68	1.91667
XM_023731722	GPR68	1.91667
XM_004375429	IFIH1	1.91667
XM_023730480	IFIH1	1.91667
XM_004391261	ZNF837	1.91667
XM_023730996	NLRP1	1.91429
XM_004391441	GPRIN1	1.91304
XM_004383353	AFM	1.90909
XM_004383915	KCNK7	1.90909
XM_012557306	KRBA1	1.90909
XM_012558920	LIFR	1.90909
XM_004377878	RNF43	1.90909
XM_004372587	TGS1	1.90909
XM_012555451	MYH13	1.90244
XM_023731325	ANKZF1	1.9
XM_023731327	ANKZF1	1.9
XM_023728014	ARID4B	1.9
XM_023742774	CD177	1.9
XM_004377463	DFNA5	1.9
XM_023725611	FCRL3	1.9
XM_023729350	ICAM2	1.9
XM_023729355	ICAM2	1.9
XM_004389266	LRRIQ1	1.9
XM_004373097	NTSR2	1.9
XM_023725651	NXF3	1.9
XM_023742089	PARG	1.9
XM_023728758	SLC51A	1.9
XM_004372858	TOR3A	1.9
XM_023734585	XRCC6	1.9
XM_012555413	CAPN8	1.89474
XM_023738788	SCNN1D	1.89474
XM_004380488	ACTBL2	1.88889
XM_023728015	ARID4B	1.88889
XM_012558709	C1S	1.88889
XM_023741512	C1S	1.88889
XM_023741513	C1S	1.88889
XM_023728324	CCP110	1.88889
XM_023737808	CENPC1	1.88889
XM_023737809	CENPC1	1.88889
XM_023737810	CENPC1	1.88889
XM_004389776	DAND5	1.88889
XM_023741992	FANCM	1.88889
XM_023741993	FANCM	1.88889
XM_023741994	FANCM	1.88889
XM_012557755	FMO1	1.88889
XM_004382929	LRRC66	1.88889
XM_004380105	P2RY4	1.88889
XM_012554692	PRSS50	1.88889
XM_004376023	SHBG	1.88889
XM_023731018	SHBG	1.88889
XM_004381062	TMEM173	1.88889
XM_012554578	TPSB2	1.88889
XM_023741210	ZNF667	1.88889
XM_004371733	ZFYVE9	1.88235
XM_023736694	ADAM28	1.875
XM_023726305	CCR9	1.875
XM_023736941	CWF19L2	1.875
XM_004391415	DHRS2	1.875
XM_004370886	DLGAP5	1.875
XM_023726211	DLGAP5	1.875
XM_004369926	FGFBP3	1.875
XM_023732414	GCFC2	1.875
XM_004390149	SPARCL1	1.875
XM_004370930	SYT16	1.875
XM_023729865	THAP10	1.875
XM_004382027	TSKU	1.875
XM_004370805	WDR93	1.875
XM_004390822	XKR5	1.875
XM_004371119	ZC2HC1C	1.875
XM_023733713	PRR14L	1.87097
XM_023733714	PRR14L	1.87097
XM_023733715	PRR14L	1.87097
XM_023733716	PRR14L	1.87097
XM_023733717	PRR14L	1.87097
XM_004368792	PLG	1.86957
XM_004382159	ADAM7	1.86667
XM_023735823	ERCC6L2	1.86667
XM_004369819	NLRP10	1.86667
XM_023730169	AKAP7	1.85714
XM_023730170	AKAP7	1.85714
XM_023730172	AKAP7	1.85714
XM_023734729	BANK1	1.85714
XM_023734730	BANK1	1.85714
XM_004370186	BHLHE23	1.85714
XM_023728791	CCDC14	1.85714
XM_023739811	CCDC81	1.85714
XM_023743182	CD5	1.85714
XM_004378218	CFLAR	1.85714
XM_023732983	CFLAR	1.85714
XM_023732984	CFLAR	1.85714
XM_023732985	CFLAR	1.85714
XM_012559449	CRNN	1.85714
XM_023740013	FCGR2B	1.85714
XM_004387330	GSG1	1.85714
XM_004369400	IL18R1	1.85714
XM_004381722	KLK14	1.85714
XM_023743148	LARP1B	1.85714
XM_004380054	PNPLA5	1.85714
XM_004372284	RGP1	1.85714
XM_023728472	RSL1D1	1.85714
XM_004384539	SENP1	1.85714
XM_023738818	SENP1	1.85714
XM_023738820	SENP1	1.85714
XM_023738821	SENP1	1.85714
XM_023732868	SENP7	1.85714
XM_023732871	SENP7	1.85714
XM_023740227	SLC2A9	1.85714
XM_004391044	STYK1	1.85714
XM_004388179	SYNE4	1.85714
XM_023739293	ZNF268	1.85714
XM_023735621	PCDHA5	1.85
XM_012556362	TNFRSF11A	1.85
XM_023742910	CAGE1	1.84615
XM_023742496	CARD6	1.84615
XM_023725028	PNMA3	1.84615
XM_004368714	PRSS45	1.84615
XM_023737845	RAB11FIP1	1.84615
XM_004371046	RPS6KL1	1.84615
XM_004374355	TSPAN10	1.84211
XM_004383398	RAB11FIP1	1.84
XM_023733718	PRR14L	1.83871
XM_012558164	FSIP2	1.83582
XM_004369511	ABCG5	1.83333
XM_023735531	ALDH3A2	1.83333
XM_023728462	ATF7IP2	1.83333
XM_023724856	CCSER2	1.83333
XM_023728895	CD200	1.83333
XM_023728844	CD80	1.83333
XM_023728845	CD80	1.83333
XM_023736010	CEP70	1.83333
XM_004382205	FAM167A	1.83333
XM_004380993	FAM83G	1.83333
XM_004389288	GIF	1.83333
XM_004371295	GM2A	1.83333
XM_023726601	GM2A	1.83333
XM_023726871	GPR114	1.83333
XM_023727218	INPP5B	1.83333
XM_004381977	MOGAT2	1.83333
XM_004368797	MRPL18	1.83333
XM_004390483	NAALAD2	1.83333
XM_023737165	NCOA7	1.83333
XM_004369601	OXER1	1.83333
XM_004377271	PLA2G2F	1.83333
XM_023740523	PON1	1.83333
XM_004384566	PUS7L	1.83333
XM_023738848	PUS7L	1.83333
XM_023738849	PUS7L	1.83333
XM_004375610	RGS20	1.83333
XM_004382243	RTP1	1.83333
XM_023738442	SELL	1.83333
XM_004389995	SLC39A2	1.83333
XM_004371217	SPDL1	1.83333
XM_023729082	TESPA1	1.83333
XM_004391460	TIFAB	1.83333
[truncated: 3,709 more rows]
