# Supplementary material for: Steller’s sea cow genome suggests this species began going extinct before the arrival of Paleolithic humans
Source: Nat Commun. 2021 Apr 13;12:2215. doi: 10.1038/s41467-021-22567-5 (PMC8044168; doi:10.1038/s41467-021-22567-5)
Supplement: Supplementary file 9 — Source Data [file 41467_2021_22567_MOESM9_ESM.xlsx]

## Sheet: Figure_2
Species	Heterozygosity
Polar bear	0.435
Narwhal	0.49
Walrus	0.634
Beluga whale	0.962
Wrangel mammoth	1.03
Steller’s sea cow	1.19
Oimyakon mammoth	1.25
Dugong	2.19
